# Supplementary material for: DNA Barcode Reference Library for European Ants: A Roadmap for Phylogeography and Species Discovery
Source: Mol Ecol Resour. 2026 Apr 20;26(3):e70135. doi: 10.1111/1755-0998.70135 (PMC13093865; doi:10.1111/1755-0998.70135)
Supplement: Supplementary file 1 — Data S1: supinfo/men70135‐sup‐0001‐Supinfo.zip. [file MEN-26-e70135-s001.zip]

Archive with 6 entries (5 files):
- men70135-sup-0001-Supinfo/
- men70135-sup-0001-Supinfo/Sequence data (SI1, Table S3).txt
- men70135-sup-0001-Supinfo/Supporting Information 1b Atlas V1.0_low_res.pdf
- men70135-sup-0001-Supinfo/Supporting Information 2.pdf
- men70135-sup-0001-Supinfo/Supporting Information 3.txt
- men70135-sup-0001-Supinfo/Supporting Information 4.txt
