# Supplementary material for: DNA Barcode Reference Library for European Ants: A Roadmap for Phylogeography and Species Discovery
Source: Mol Ecol Resour. 2026 Apr 20;26(3):e70135. doi: 10.1111/1755-0998.70135 (PMC13093865; doi:10.1111/1755-0998.70135)
Supplement: Supplementary file 1 — Data S1: supinfo/men70135‐sup‐0001‐Supinfo.zip. [file MEN-26-e70135-s001.zip › men70135-sup-0001-Supinfo/Sequence data (SI1, Table S3).txt]

Species	BS	Group	Source	All	All_CF	Long	Long_CF	MaxIntra	MaxIntraCF	MedIntra	MinInter	MedMinInter
Stigmatomma denticulatum		mono	N	5	0	5	0	9.5	9.5	0	17.1	17.2
Stigmatomma emeryi				NA	NA	NA	NA
Stigmatomma gaetulicum				NA	NA	NA	NA
Stigmatomma impressifrons		mono	N	3	0	3	0	0	0	0	17.1	17.1
Bothriomyrmex atlantis		para	N	3	0	3	0	5.3	5.3	5.3	0.3	5
Bothriomyrmex communista		mono	N	9	0	9	0	2.1	2.1	1.5	5.4	5.7
Bothriomyrmex corsicus		mono	N	6	0	6	0	0.9	0.9	0.5	5.4	5.4
Bothriomyrmex meridionalis		para	N	6	0	6	0	1.2	1.2	0.9	0.3	0.6
Bothriomyrmex modestus				NA	NA	NA	NA
Dolichoderus quadripunctatus		mono	RN	56	0	48	0	4.1	4.5	0.5
Linepithema angulatum		mono	R	1	NA	0	NA
Linepithema iniquum		mono	R	1	NA	1	NA
Linepithema humile		mono	RN	24	0	24	0	1.1	1.1	0
Liometopum microcephalum		mono	RN	29	0	29	0	1.1	1.1	0.5
Tapinoma darioi	Y	poly	R	34	10	33	10	4.1	4.3	0.6	0	2.7
Tapinoma erraticum		mono	RN	23	0	23	0	2	2	0.5	4.4	4.7
Tapinoma festae		mono	N	1	0	1	0				7.8	11.5
Tapinoma glabrella		mono	N	2	13	2	13		4.6		4.7	5.2
Tapinoma hispanicum		mono	R	1	0	1	0				2.4	5.3
Tapinoma ibericum	Y	poly	RN	15	4	15	4	5.1	5.1	1.8	0	2.3
Tapinoma insularis		para	N	4	1	4	1	9.2	9.3	8.3	6	6.7
Tapinoma kinburni				NA	NA	NA	NA
Tapinoma madeirense		mono	RN	18	1	18	1	1.4	1.4	0.6	3.7	4
Tapinoma magnum	Y	poly	RN	70	12	68	12	4.6	4.6	1.5	0	0.3
Tapinoma melanocephalum		mono	R	1	NA	1	NA
Tapinoma nigerrimum		poly	RN	17	3	15	3	1.5	6.3	0.5	2.2	2.3
Tapinoma pithecorum				NA	NA	NA	NA
Tapinoma pygmaeum		mono	N	1	0	1	0				10.9	12.5
Tapinoma sessile		mono	R	2	NA	2	NA
Tapinoma simrothi		mono	RN	4	0	4	0	0.3	0.3	0.2	6	6
Tapinoma subboreale		mono	RN	20	0	20	0	2.3	2.3	1.4	3.7	4.6
Technomyrmex albipes		mono	RN	6	0	6	0				13.9	15.2
Technomyrmex difficilis		poly	R	4	0	4	0				13.9	17.7
Technomyrmex pallipes		poly	R	7	NA	7	NA
Technomyrmex vexatus				NA	NA	NA	NA
Technomyrmex vitiensis		mono	RN	4	0	4	0	0.2	0.2	0.1	15.1	15.2
Aenictus rhodiensis		mono	N	1	0	1	0
Acropyga paleartica		mono	N	1	0	1	0
Brachymyrmex patagonicus		mono	RN	3	0	3	0		0
Camponotus aegaeus		mono	N	6	0	6	0	0.8	0.8	0.5	12.9	13
Camponotus aethiops		mono	RN	73	0	72	0	9.6	9.6	2.1	6.7	6.9
Camponotus amaurus	Y	para	N	3	0	3	0	1.8	1.8	1.7	0	0.2
Camponotus atriceps		mono	RN	2	NA	2	NA
Camponotus atricolor		mono	N	10	0	10	0	0.9	0.9	0.3	4.3	4.4
Camponotus baldaccii		mono	N	3	0	3	0	4.7	4.7	4.7	9.5	10.3
Camponotus barbaricus		mono	N	11	0	10	0	6	6	4.6	6.1	7.8
Camponotus boghossiani		para	N	4	0	3	0	4.6	4.9	4.3	1.5	1.9
Camponotus candiotes		mono	N	2	0	2	0		5.8		7.8	7.9
Camponotus cruentatus		mono	N	24	0	24	0	0.5	0.5	0	9.5	9.5
Camponotus dalmaticus		mono	N	14	0	14	0	2.1	2.1	1.7	5.7	5.8
Camponotus fallax		mono	RN	23	0	23	0	4.1	4.1	1.5	12.7	13
Camponotus foreli	Y	para	RN	15	0	15	0	0.9	0.9	0.5	0	0.6
Camponotus gestroi		mono	N	8	0	8	0	11.5	11.5	10.6	9.7	10.1
Camponotus haroi				NA	NA	NA	NA
Camponotus heidrunvogtae		mono	N	1	0	1	0				7.8	17.1
Camponotus herculeanus		mono	RN	24	0	24	0	1.2	1.2	0.5	6	6.3
Camponotus ionius		mono	N	10	0	10	0	2.2	2.2	0.2	14	14.7
Camponotus jaliensis		mono	N	1	0	0	0
Camponotus kiesenwetteri		mono	N	7	0	6	0	3.7	3.7	3.1	8.6	8.7
Camponotus laconicus		mono	N	3	0	3	0	0.3	0.3	0.2	4.7	4.9
Camponotus lateralis		mono	RN	56	0	55	0	2.6	2.8	1.1	8.3	9
Camponotus ligniperda		mono	RN	35	0	35	0	1.8	1.8	0.2	6	6.7
Camponotus micans		para	RN	8	0	8	0	7	7	0.2	4.1	6.8
Camponotus nitidescens		para	N	2	0	2	0		6.6		2.6	2.8
Camponotus nylanderi		mono	RN	17	0	17	0	1.7	1.7	0.2	9.5	9.6
Camponotus oertzeni		para	N	24	0	24	0	11.6	11.6	9.2	6.1	8.4
Camponotus piceus		para	RN	53	0	53	0	6.5	6.5	0.8	4.3	5
Camponotus pilicornis		mono	RN	18	0	18	0	2.6	2.6	0.2	12.2	12.4
Camponotus rebeccae		mono	N	1	0	1	0				9.8	16.2
Camponotus ruber		mono	RN	5	0	3	0		1.3		1.3	17.5
Camponotus samius		mono	N	7	0	7	0	1.1	1.1	0.3	4.7	5.4
Camponotus sanctus		mono	N	5	0	5	0	1.1	1.1	0.6	9.5	9.8
Camponotus spissinodis		mono	N	2	0	2	0		5.2		10.1	10.5
Camponotus sylvaticus		mono	RN	15	0	15	0	0.5	0.5	0.2	6.1	6.3
Camponotus tergestinus		mono	N	3	0	3	0	1.4	1.4	0.8	12.9	13.2
Camponotus universitatis		mono	RN	5	0	4	0	3.8	3.9	2.9	6.1	6.6
Camponotus vagus		mono	RN	54	0	54	0	7	7	0.5	10.7	11.2
Cataglyphis cretica		para	N	2	0	2	0		6.9		5.4	5.8
Cataglyphis cursor		mono	N	11	0	11	0	3.7	3.7	3.4	4.9	5.7
Cataglyphis douwesi		mono	N	1	0	1	0				0.5	12.2
Cataglyphis floricola		para	R	15	0	15	0	3.5	3.5	1.9	1.1	2.2
Cataglyphis gadeai		mono	N	2	2	2	2		2.9		2.3	2.6
Cataglyphis hellenica		para	N	10	1	10	1	12.3	12.3	8.6	4.4	7.3
Cataglyphis hispanica		mono	N	8	0	7	0	10.5	12.9	9.2	8.6	9.2
Cataglyphis humeya		mono	N	1	0	1	0				2.6	13.5
Cataglyphis iberica		para	N	17	2	17	2	4.3	4.3	2.8	0.5	1.4
Cataglyphis italica		mono	N	11	0	11	0	5.8	5.8	4	4.3	4.6
Cataglyphis minos		mono	N	1	0	1	0				8.4	12.2
Cataglyphis nodus		mono	N	14	0	14	0	2.6	2.6	0.6	6.3	6.3
Cataglyphis piliscapa		mono	N	21	0	21	0	7.5	7.5	5.3	4.3	5.1
Cataglyphis rosenhaueri		poly	RN	3	0	2	0		1.7		0.5	0.5
Cataglyphis tartessica		mono	N	1	0	1	0				1.1	13.2
Cataglyphis velox		para	RN	8	0	7	0	8.4	8.4	6.6	2.6	6.6
Cataglyphis viatica		mono	N	2	0	2	0		1.2		7	7.2
Cataglyphis viaticoides		mono	N	1	0	1	0				6.6	12
Colobopsis truncata	Y	para	RN	66	0	63	0	2.3	2.3	0.3	0	0.8
Colobopsis imitans	Y	para	RN	14	0	14	0	2.5	2.5	0.2	0	0.2
Formica aquilonia	Y	poly	RN	11	1	11	1	1.3	1.3	0	0	0
Formica bruni	Y	mono	N	1	0	1	0				0	5.1
Formica cinerea	Y	para	RN	25	1	23	1	4	4	1.3	0	0.5
Formica cinereofusca				NA	NA	NA	NA
Formica clara	Y	poly	RN	26	4	21	4	7.2	7.8	0.9	0	0
Formica corsica		para	N	2	0	2	0		0.6		0.2	0.2
Formica cunicularia	Y	para	RN	54	2	53	2	7	7	3.5	0	0
Formica decipiens	Y	para	N	8	0	8	0	2.6	2.6	0.6	0	1.6
Formica dusmeti	Y	poly	N	3	0	3	0	0	0	0	0	0
Formica exsecta	Y	para	RN	33	0	31	0	1.2	1.3	0.6	0	0.3
Formica fennica	Y	mono	R	2	0	2	0		0		0	0
Formica foreli		mono	N	3	0	3	0	0	0	0	0.8	0.8
Formica forsslundi		mono	RN	2	0	2	0		0		0.2	0.2
Formica frontalis	Y	para	RN	6	0	5	0	0.2	0.9	0	0	0
Formica fusca	Y	poly	RN	96	1	69	1	6.9	7.2	0.3	0	0
Formica fuscocinerea		mono	N	7	0	7	0	0	0	0	0.2	0.2
Formica gagates		mono	RN	35	0	34	0	4.6	4.6	0	8.6	9.5
Formica gagatoides		mono	RN	5	0	5	0	0.3	0.3	0.2	2.6	2.6
Formica gerardi	Y	mono	N	9	0	9	0	0.2	0.2	0	0	0
Formica helvetica				NA	NA	NA	NA
Formica lemani	Y	para	RN	40	0	39	0	1.1	1.1	0.2	0	0
Formica lugubris	Y	para	RN	28	2	28	2	0.9	0.9	0.2	0	0.2
Formica paralugubris	Y	para	RN	6	0	5	0	0.5	0.5	0.2	0	0
Formica picea		mono	RN	10	0	10	0	1.4	1.4	0.5	2.6	2.7
Formica polyctena	Y	para	RN	19	0	19	0	1.5	1.5	0.2	0	0
Formica pratensis	Y	poly	RN	28	1	28	1	2	2	0.8	0	0.2
Formica pressilabris	Y	poly	RN	15	0	15	0	3.9	3.9	0.9	0	0.6
Formica pyrenaea	Y	mono	N	1	0	1	0				0	4.6
Formica rufa	Y	para	RN	30	0	29	0	1.7	1.7	0.2	0	0
Formica rufibarbis	Y	para	RN	35	5	26	5	4.6	6.5	0	0	0
Formica sanguinea		mono	RN	36	0	35	0	0.8	1.6	0.2	3	3.4
Formica selysi		poly	N	5	0	5	0	0.6	0.6	0.3	0.3	0.6
Formica suecica		mono	N	2	0	2	0		0		3.2	3.2
Formica truncorum		para	RN	14	0	13	0	1.1	1.1	0	0.3	1.1
Formica uralensis		mono	RN	3	0	3	0	0.2	0.2	0.2	3.7	3.7
Iberoformica subrufa		mono	RN	23	0	22	0	1.8	1.8	1.4
Lasius alienus	Y	para	RN	19	0	18	0	0.9	0.9	0.5	0	0.2
Lasius austriacus		mono	RN	7	0	2	0		0.9		6.2	6.4
Lasius balcanicus		mono	N	1	0	0	0
Lasius balearicus		mono	N	3	0	3	0	0.2	0.2	0.2	1.2	1.2
Lasius bicornis		mono	N	1	0	1	0				5.6	10.5
Lasius bombycinus		mono	RN	7	0	7	0	0.8	0.8	0.3	3.8	3.8
Lasius brunneus		mono	RN	22	0	21	0	2	2	0.6	5.4	5.8
Lasius carniolicus		para	N	6	0	5	0	0.6	0.8	0.5	1.7	1.7
Lasius casevitzi		mono	RN	21	0	20	0	0.8	0.9	0.2	0.9	1.1
Lasius cinereus	Y	poly	RN	16	0	16	0	0.9	0.9	0.3	0	0.3
Lasius citrinus	Y	poly	N	4	0	4	0	0.6	0.6	0.3	0	0
Lasius creticus	Y	mono	N	1	0	1	0				0	8.6
Lasius distinguendus	Y	para	RN	10	0	10	0	0.8	0.8	0.5	0	0
Lasius emarginatus	Y	poly	RN	55	6	54	6	2.9	3.2	0.5	0	0.3
Lasius flavus		mono	RN	44	0	43	0	1.5	1.5	0.3	3.5	3.8
Lasius fuliginosus		mono	RN	32	0	32	0	1.7	1.7	0.9	8	8.7
Lasius grandis	Y	para	RN	26	0	26	0	4.9	4.9	0.3	0	0.2
Lasius illyricus	Y	para	N	19	1	19	1	1.7	1.8	0.3	0	0
Lasius jensi		mono	N	2	1	2	1		1.2		2.3	2.3
Lasius karpinisi				NA	NA	NA	NA
Lasius kritikos		mono	N	2	0	2	0				0.9	4.7
Lasius lasioides		mono	RN	30	0	28	0	5.3	7.8	0.5	5.4	5.6
Lasius longiceps				NA	NA	NA	NA
Lasius maltaeus		mono	RN	9	0	9	0	0.6	0.6	0.3	2.6	2.7
Lasius meridionalis		mono	RN	11	0	11	0	1.1	1.1	0.5	2.3	2.4
Lasius mixtus		mono	N	8	0	8	0	1.1	1.1	0.8	5.4	5.8
Lasius myops		mono	RN	42	0	42	0	4.6	4.6	0.6	3.2	5.1
Lasius neglectus	Y	para	RN	19	0	17	0	4.3	4.9	0.2	0	3.8
Lasius niger		mono	RN	64	0	62	0	0.8	0.8	0	1.4	1.4
Lasius nitidigaster		poly	RN	2	0	2	0		3.2		2.3	2.6
Lasius paralienus	Y	para	RN	21	0	21	0	1.8	1.8	1.2	0	1.2
Lasius piliferus	Y	poly	RN	8	0	8	0	3.4	3.4	0.3	0	1.2
Lasius platythorax		mono	RN	31	0	29	0	0.7	0.7	0.2	1.5	1.5
Lasius precursor	Y	para	RN	3	0	3	0	0	0	0	0	0
Lasius psammophilus	Y	para	RN	23	0	22	0	3.7	3.7	0.5	0	0.5
Lasius rabaudi				NA	NA	NA	NA
Lasius reginae		mono	N	2	0	2	0		0		1.7	1.7
Lasius sabularum	Y	poly	RN	10	0	10	0	6.2	6.2	0.9	0	0
Lasius tapinomoides	Y	mono	N	1	0	1	0				0	8.4
Lasius turcicus		para	R	3	0	0	0		2.1
Lasius umbratus	Y	poly	RN	14	1	14	1	0.9	0.9	0.6	0	0
Lasius viehmeyeri				NA	NA	NA	NA
Lepisiota capensis		mono	R	3	NA	3	NA
Lepisiota frauenfeldi	Y	poly	RN	23	1	22	1	12.9	12.9	0.3	0	0.2
Lepisiota melas	Y	poly	N	7	1	7	1	10.1	10.1	8.3	0	0.2
Lepisiota nigra	Y	poly	RN	10	0	5	0	7.2	8.5	6.4	0	0.2
Lepisiota syriaca	Y	mono	N	1	0	1	0				0	6.2
Lepisiota velox	Y	para	N	2	0	2	0		0.2		0	0.1
Metalasius myrmidon		mono	N	1	0	1	0
Nylanderia jaegerskioeldi		mono	RN	14	0	14	0	0.3	0.3	0	14.1	14.4
Nylanderia flavipes		mono	R	1	0	1	0				14.5	14.7
Nylanderia vividula		mono	N	1	0	1	0				14.1	14.4
Paratrechina longicornis		mono	RN	6	0	6	0	6	6	5.5
Plagiolepis alluaudi		mono	RN	2	0	2	0		0.5		13.5	13.6
Plagiolepis ampeloni				NA	NA	NA	NA
Plagiolepis delaugerrei	Y	mono	R	1	0	1	0				0	3.6
Plagiolepis grassei		mono	RN	6	0	4	0	2	2	1.8	1.7	1.8
Plagiolepis invadens				NA	NA	NA	NA
Plagiolepis karawajewi				NA	NA	NA	NA
Plagiolepis pallescens		poly	RN	2	0	2	0		10.8		1.3	5.3
Plagiolepis atlantis		mono	N	1	0	1	0				9.8	13.2
Plagiolepis pyrenaica	Y	para	R	77	14	77	13	2.3	3.1	0.3	0	0
Plagiolepis pygmaea		para	RN	73	0	73	0	11	11	0.3	1.1	1.6
Plagiolepis schmitzii		para	RN	15	0	15	0	5	5	0.5	1.3	1.6
Plagiolepis taurica	Y	para	RN	56	7	56	7	3.9	3.9	1.3	0	3
Plagiolepis xene		mono	RN	23	0	23	0	1.8	1.8	0.3	1.7	2
Polyergus rufescens		mono	RN	13	0	13	0	2	2	1.1
Prenolepis nitens		mono	N	14	0	13	0	2	2	0.2
Proformica cerdanyensis		poly	RN	8	0	4	0	8.8	9.6	8.8	0.2	4.2
Proformica chelmosensis		mono	N	1	0	1	0				5.7	8.1
Proformica christophii				NA	NA	NA	NA
Proformica epinotalis				NA	NA	NA	NA
Proformica ferreri		para	RN	8	0	5	0	4.7	5.7	4.6	3.8	4.2
Proformica kobachidzei				NA	NA	NA	NA
Proformica korbi		mono	N	1	0	1	0				3.5	9.1
Proformica lebasi				NA	NA	NA	NA
Proformica longipilosa	Y	poly	RN	25	0	15	0	12.2	13.5	8.9	0	5.9
Proformica longiseta		poly	RN	13	0	6	0	5.5	5.5	3.7	0.3	4.8
Proformica nasuta	Y	para	RN	30	0	15	0	10.5	13.5	9	0	4.8
Proformica oculatissima		poly	N	5	0	5	0	10.4	10.4	7.9	3.5	4.3
Proformica pilosiscapa				NA	NA	NA	NA
Proformica striaticeps		mono	N	2	0	2	0		1.8		6.4	6.7
Rossomyrmex minuchae		mono	RN	13	0	3	0	2.4	4.4	2.4
Leptanilla charonea	Y	mono	R	1	0	1	0				0	15.7
Leptanilla charonea	Y	mono	R	1	0	1	0				0	15.7
Leptanilla doderoi				NA	NA	NA	NA
Leptanilla ortunoi				NA	NA	NA	NA
Leptanilla plutonia				NA	NA	NA	NA
Leptanilla poggii				NA	NA	NA	NA
Leptanilla revelierii		mono	R	1	0	1	0				16	17.8
Leptanilla revelierii		mono	R	1	0	1	0				16	17.8
Leptanilla zaballosi				0	1	0	1
Leptanilla zaballosi				0	1	0	1
Aphaenogaster aktaci		mono	RN	2	0	2	0		0.6		7.5	7.7
Aphaenogaster asterioni		mono	R	1	0	1	0				5.8	13
Aphaenogaster balcanica		para	RN	13	0	12	0	3.8	3.8	1.5	0.2	0.8
Aphaenogaster balcanicoides				NA	NA	NA	NA
Aphaenogaster campana		para	RN	24	0	13	0	6.3	6.6	1.8	2.6	3.1
Aphaenogaster cardenai		mono	RN	6	0	6	0	6.8	6.8	1.4	14.5	14.8
Aphaenogaster cecconii		mono	RN	4	0	4	0	1.4	1.4	1.2	9.3	9.4
Aphaenogaster charesi		mono	R	1	0	1	0				9.1	12.5
Aphaenogaster dulcineae		mono	RN	13	0	13	0	0.6	0.6	0.2	6.9	7.2
Aphaenogaster epirotes		mono	RN	16	0	14	0	2.3	2.3	0.8	3.8	4.2
Aphaenogaster festae		mono	RN	2	0	2	0		0.6		11.9	12.2
Aphaenogaster fiorii		mono	RN	2	0	2	0		0		7	7
Aphaenogaster gemella				NA	NA	NA	NA
Aphaenogaster gibbosa		para	RN	30	0	30	0	10.5	10.5	8.1	7.9	9.7
Aphaenogaster graeca		mono	N	1	0	1	0				3.5	11
Aphaenogaster iberica		para	RN	20	0	20	0	9.3	9.3	6.7	3.7	5.2
Aphaenogaster ichnusa	Y	para	RN	63	0	62	0	1.8	1.8	0.6	0	0.2
Aphaenogaster illyrica		mono	RN	4	0	4	0	4.6	4.6	4.1	3.5	3.8
Aphaenogaster inermita		mono	R	5	0	1	0		0.6		0.6	15.2
Aphaenogaster italica		mono	N	1	0	1	0				11.2	15.4
Aphaenogaster jolantae		mono	N	1	0	1	0				3.7	14.7
Aphaenogaster karpathica		mono	N	1	0	1	0				1.4	15
Aphaenogaster melitensis				NA	NA	NA	NA
Aphaenogaster olympica		mono	RN	2	0	2	0		0		3.7	3.7
Aphaenogaster ovaticeps		mono	RN	5	0	5	0	7.2	7.2	2.1	9.4	9.8
Aphaenogaster pallida		mono	RN	11	0	11	0	4.5	4.5	0	6.9	7.6
Aphaenogaster peloponnesiaca		mono	R	3	0	3	0	0.5	0.5	0.5	9.1	9.3
Aphaenogaster picena		poly	RN	21	0	7	0	1.1	11	0.2	0.3	0.3
Aphaenogaster rugosoferruginea		mono	RN	4	0	4	0	3.2	3.2	2.4	12.8	13.2
Aphaenogaster sangiorgii		mono	RN	4	0	4	0	4.6	4.6	2.6	7.9	8
Aphaenogaster sardoa		para	RN	7	0	7	0	16.5	16.5	2.6	12.5	13
Aphaenogaster semipolita		para	RN	34	0	18	0	7.2	7.7	4	5	5.7
Aphaenogaster senilis		mono	RN	21	0	17	0	3.6	3.6	2	12.1	12.7
Aphaenogaster subterraneosplendida		mono	RN	6	0	6	0	2.5	2.5	2.1	5.8	6.1
Aphaenogaster simonellii		para	RN	11	0	11	0	3	3	1.4	1.4	2
Aphaenogaster spinosa		mono	RN	61	0	56	0	7.5	7.5	4.4	11.1	11.7
Aphaenogaster splendida		mono	RN	11	1	11	1	1.5	1.5	0	13	13.1
Aphaenogaster sporadis		para	RN	6	0	6	0	0.6	0.6	0.5	0.5	0.7
Aphaenogaster striativentris		mono	R	3	0	3	0	3.5	3.5	3.5	9.4	9.8
Aphaenogaster strioloides		mono	RN	2	0	2	0		0.2		8.7	8.8
Aphaenogaster subcostata		mono	R	1	0	1	0				3.8	11.1
Aphaenogaster subterranea	Y	poly	RN	75	0	74	0	10	10	2	0	7.9
Aphaenogaster subterraneoides		mono	N	4	0	4	0	1.2	1.2	0.8	7.5	7.6
Aphaenogaster tristis		mono	RN	9	0	9	0	3.3	3.3	2.7	5.8	6.4
Aphaenogaster trinacriae		para	RN	5	0	5	0	6.6	6.6	0.3	5.8	5.8
Aphaenogaster ulibeli		mono	R	4	0	4	0	0	0	0	7.9	7.9
Cardiocondyla batesii		mono	N	8	0	8	0	0.5	0.5	0.2	12.1	12.1
Cardiocondyla bulgarica		mono	N	2	0	2	0		0		0.9	0.9
Cardiocondyla dalmatica		para	N	6	0	6	0	0.2	0.2	0	0.2	0.2
Cardiocondyla elegans		mono	N	2	0	2	0		0		0.2	0.2
Cardiocondyla emeryi				NA	NA	NA	NA
Cardiocondyla mauritanica	Y	para	RN	16	0	16	0	0.6	0.6	0.3	0	0.3
Cardiocondyla nigra	Y	mono	N	1	0	1	0				0	14
Cardiocondyla obscurior		mono	N	2	0	2	0		0		16.2	16.2
Cardiocondyla sahlbergi				NA	NA	NA	NA
Cardiocondyla stambuloffii		mono	N	2	0	2	0		0.2		13.3	13.4
Cardiocondyla ulianini				NA	NA	NA	NA
Carebara oertzeni		mono	N	1	0	1	0
Crematogaster auberti		mono	RN	29	0	28	0	3.2	3.2	0.8	14	15
Crematogaster erectepilosa		mono	N	1	0	1	0				11.9	13.7
Crematogaster fuentei				NA	NA	NA	NA
Crematogaster gordani				NA	NA	NA	NA
Crematogaster inermis		mono	N	1	0	1	0				14.3	16.7
Crematogaster ionia	Y	para	N	9	1	9	1	8.1	8.1	6.6	0	0.3
Crematogaster laestrygon		mono	N	6	0	6	0	5.5	5.5	5.1	14	14.4
Crematogaster lorteti		mono	N	6	0	6	0	0	0	0	15.1	15.2
Crematogaster montenigrina				NA	NA	NA	NA
Crematogaster ourea				NA	NA	NA	NA
Crematogaster schmidti	Y	poly	N	23	0	23	0	7.3	7.3	2.6	0	0.6
Crematogaster scutellaris		mono	RN	65	0	65	0	3.2	3.2	1.5	9.6	10.1
Crematogaster sordidula		mono	RN	42	0	42	0	10.4	10.4	6	17.7	18.2
Formicoxenus nitidulus		mono	RN	5	0	5	0	1.7	1.7	0.8
Goniomma baeticum		poly	RN	5	1	5	1	14	14	0.5	0.2	6.7
Goniomma blanci		mono	RN	7	0	7	0	4	4	3.2	14.3	14.7
Goniomma collingwoodi		mono	RN	4	0	4	0	2.1	2.1	1.5	13.8	14.4
Goniomma compressisquama		mono	RN	2	0	2	0		0.2		15.1	15.1
Goniomma decipiens		mono	N	1	0	1	0				6.6	14.3
Goniomma hispanicum		poly	RN	12	0	11	0	14.7	18.1	0.5	0.2	13.2
Goniomma kugleri				NA	NA	NA	NA
Harpagoxenus sublaevis		mono	RN	5	0	5	0	2.3	2.3	1.4
Leptothorax acervorum		para	RN	39	0	38	0	2.9	2.9	0.5	1.2	2.1
Leptothorax buschingeri				NA	NA	NA	NA
Leptothorax goesswaldi				NA	NA	NA	NA
Leptothorax gredleri		mono	RN	3	0	3	0	0.3	0.3	0.2	1.2	1.4
Leptothorax kutteri		mono	R	2	0	2	0		1.2		3.1	3.2
Leptothorax muscorum		para	RN	11	0	11	0	3	3	1.3	2.6	2.9
Leptothorax pacis				NA	NA	NA	NA
Manica rubida		mono	RN	37	0	33	0	7.8	8.3	1.7
Messor atanassovii		mono	N	1	0	1	0				4.9	11.8
Messor barbarus		mono	RN	23	0	23	0	6.1	6.1	0.6	8.7	9
Messor bouvieri		poly	RN	35	0	34	0	5.4	5.4	2.1	1.5	3.5
Messor capitatus		mono	RN	42	0	42	0	5.5	5.5	0.6	7.8	8.5
Messor kardamenae				NA	NA	NA	NA
Messor carpathous		mono	N	1	0	1	0				5.8	12.4
Messor celiae				NA	NA	NA	NA
Messor concolor				NA	NA	NA	NA
Messor creticus		mono	N	1	0	1	0				5.6	11.6
Messor danaes				NA	NA	NA	NA
Messor erwini		mono	RN	8	0	7	0	0.3	0.3	0.2	8	8
Messor hellenius		para	N	5	3	5	3	1.5	1.8	1.2	0.2	0.3
Messor hispanicus		mono	N	1	0	1	0				0.2	11.7
Messor ibericus		mono	RN	56	0	56	0	0.3	0.3	0	2.8	2.8
Messor lobicornis				NA	NA	NA	NA
Messor lusitanicus		para	N	4	0	4	0	7.5	7.5	3.7	0.2	7.2
Messor marocanus		para	N	4	0	4	0	6.9	6.9	3.4	3.5	6.1
Messor mcarthuri		para	RN	7	0	7	0	3.5	3.5	0.5	0.2	0.3
Messor minor		para	RN	18	0	17	0	3.3	4.1	2	0.2	2
Messor muticus		mono	R	11	0	11	0	1.8	1.8	0.8	3.1	3.3
Messor oertzeni		mono	N	3	0	3	0	0	0	0	8.3	8.3
Messor ponticus		poly	RN	9	5	9	5	1.9	1.9	0.7	0.2	0.3
Messor sanctus		mono	N	4	0	4	0	0.8	0.8	0.4	3.7	3.8
Messor sordidus				NA	NA	NA	NA
Messor structor		mono	RN	66	1	66	1	5.5	10.3	3.8	3.1	3.8
Messor timidus				NA	NA	NA	NA
Messor varrialei		mono	N	1	0	1	0				0.2	11.4
Messor veneris				NA	NA	NA	NA
Messor wasmanni		poly	N	32	2	32	2	8.1	8.8	0.2	0.2	5
Monomorium algiricum		mono	N	3	0	3	0	1.8	1.8	1.8	9.9	9.9
Monomorium andrei		mono	N	2	0	2	0		0		12.5	12.5
Monomorium bicolor		mono	R	1	NA	1	NA
Monomorium carbonarium		mono	RN	7	0	6	0	4.4	4.4	4.3	11.3	11.6
Monomorium creticum		mono	N	3	0	3	0	6	6	5.8	10.4	12.4
Monomorium exiguum		mono	R	1	NA	1	NA
Monomorium floricola		mono	R	4	NA	4	NA
Monomorium gallicum				NA	NA	NA	NA
Monomorium monomorium		mono	N	17	0	17	0	9.5	9.5	2.1	11.3	11.8
Monomorium pharaonis		mono	RN	8	0	7	0	10.2	10.8	10.2	13.5	13.8
Monomorium sahlbergi		mono	R	1	0	1	0				16.2	16.7
Monomorium salomonis		mono	N	9	0	9	0	0.2	0.2	0	2.8	2.8
Monomorium sommieri		mono	N	1	0	1	0				2.8	14
Monomorium subopacum		mono	RN	20	0	20	0	1.2	1.2	0.9	9.9	10.1
Myrmecina graminicola		mono	RN	50	0	50	0	4.6	4.6	0.3	7.8	8.1
Myrmecina melonii		mono	N	1	0	1	0				6.3	8.6
Myrmecina sicula		para	N	5	0	5	0	10.1	10.1	6.1	6.3	9
Myrmica aloba		poly	RN	5	0	5	0	3.8	3.8	2.4	0.3	0.4
Myrmica babiensis				NA	NA	NA	NA
Myrmica bergi		mono	R	1	0	1	0				8.2	10
Myrmica bibikoffi				NA	NA	NA	NA
Myrmica constricta		poly	RN	4	0	3	0	0	1.7	0	0.3	0.3
Myrmica curvithorax		mono	N	2	0	2	0		1.1		7.5	8
Myrmica deplanata				NA	NA	NA	NA
Myrmica gallienii		mono	RN	4	0	4	0	0.3	0.3	0.2	7.7	8
Myrmica hellenica	Y	para	N	5	0	5	0	1.2	1.2	1.1	0	0.2
Myrmica hirsuta	Y	para	R	2	0	2	0		0.2		0	0.1
Myrmica karavajevi		mono	RN	4	0	4	0	1.3	1.3	0.8	2	2.6
Myrmica kozakorum				NA	NA	NA	NA
Myrmica laurae		mono	R	1	0	1	0				4	5.7
Myrmica lemasnei		mono	N	1	0	1	0				2	8.9
Myrmica lobicornis	Y	para	RN	13	1	13	1	3.8	3.8	0.2	0	0
Myrmica lobulicornis	Y	poly	RN	5	1	5	1	3.3	3.3	1	0	0.5
Myrmica lonae	Y	poly	RN	9	1	9	1	1.8	1.8	0.7	0	0.2
Myrmica microrubra	Y	poly	RN	5	0	5	0	1.2	1.2	0.4	0	0
Myrmica myrmicoxena				NA	NA	NA	NA
Myrmica obscura				NA	NA	NA	NA
Myrmica pelops				NA	NA	NA	NA
Myrmica ravasinii		mono	N	1	0	1	0				5.1	10.6
Myrmica rubra	Y	para	RN	45	0	44	0	1.6	1.6	0.6	0	0.5
Myrmica ruginodis		mono	RN	32	0	32	0	2.1	2.1	0.2	7.5	8
Myrmica rugulosa		mono	RN	15	0	15	0	2.2	2.2	1.8	4	4.8
Myrmica sabuleti	Y	poly	RN	27	4	26	4	3.5	3.5	0.6	0	0.2
Myrmica scabrinodis	Y	poly	RN	70	0	64	0	5.6	6.6	3	0	0.5
Myrmica schencki		para	RN	15	0	15	0	1.4	1.4	0.3	2	2.1
Myrmica siciliana		mono	RN	2	0	2	0				2	11.2
Myrmica specioides		poly	N	16	0	16	0	2.5	2.5	1.7	0.2	0.4
Myrmica spinosior	Y	poly	RN	92	1	81	1	4.1	4.1	2.2	0	0
Myrmica stangeana				NA	NA	NA	NA
Myrmica sulcinodis		para	RN	15	0	15	0	2.3	2.3	1.2	0.8	1.4
Myrmica tulinae		mono	R	1	NA	1	NA
Myrmica vandeli		mono	RN	6	0	6	0	1.2	1.2	0.6	2.5	2.5
Myrmica wesmaeli		mono	RN	4	0	4	0	0	0	0	0.5	0.6
Myrmica xavieri		para	RN	3	0	3	0	1.6	1.6	1.6	0.8	1.1
Oxyopomyrmex arenarium				NA	NA	NA	NA
Oxyopomyrmex krueperi		mono	N	1	0	1	0				2.7	15.7
Oxyopomyrmex laevibus		mono	N	1	0	1	0				2.7	15.2
Oxyopomyrmex magnus		mono	R	1	0	1	0				8.6	16.9
Oxyopomyrmex pallens				NA	NA	NA	NA
Oxyopomyrmex polybotesi		mono	N	1	0	1	0				3.2	16.1
Oxyopomyrmex saulcyi		para	RN	9	0	8	0	13.1	13.1	11.6	9.3	10.3
Pheidole anastasii		mono	R	2	NA	1	NA
Pheidole balcanica		mono	N	9	6	9	6	7.4	7.4	3.4	9.9	10
Pheidole bilimeki		mono	R	5	NA	5	NA
Pheidole indica		mono	RN	13	0	12	0	0.5	1.5	0.2	15.9	15.9
Pheidole keftiuensis				NA	NA	NA	NA
Pheidole koshewnikovi				0	2	0	2		0.2
Pheidole megacephala		mono	RN	4	0	4	0				15.4	16.9
Pheidole navigans		mono	R	1	NA	1	NA
Pheidole pallidula		para	RN	NA	0	NA	0	13.5	13.5	8	9.9	11
Pheidole punctatissima		mono	N	1	0	1	0				17.3	18.1
Solenopsis abdita		para	RN	12	1	10	1		0.9
Solenopsis crivellarii		mono	N	1	0	1	0				2.2	8.2
Solenopsis debilior				NA	NA	NA	NA
Solenopsis fairchildi				NA	NA	NA	NA
Solenopsis fugax		para	RN	28	15	27	15	6.3	7.8	4.5	3.2	3.5
Solenopsis juliae		mono	N	7	0	7	0	1.4	1.4	0.3	2.1	2.4
Solenopsis gallica				NA	NA	NA	NA
Solenopsis ilinei				NA	NA	NA	NA
Solenopsis invicta		mono	RN	7	0	7	0				15.3	18.7
Solenopsis latro		mono	N	2	0	2	0		0.2		10.5	10.6
Solenopsis lusitanica		para	RN	11	19	11	17	3.2	8.6	1.5	2.1	2.4
Solenopsis oraniensis				NA	NA	NA	NA
Solenopsis orbula		mono	RN	6	0	6	0	0.2	0.2	0	10.5	10.6
Solenopsis santschii				NA	NA	NA	NA
Solenopsis texana		para	R	2	0	2	0		0		0.9	0.9
Solenopsis wolfi		mono	N	1	0	1	0				2.2	8.6
Stenamma debile	Y	poly	RN	21	0	19	0	17.9	17.9	1.5	0	0.5
Stenamma petiolatum				NA	NA	NA	NA
Stenamma punctiventre		mono	R	1	0	1	0				21.7	22.4
Stenamma sardoum				NA	NA	NA	NA
Stenamma siculum				NA	NA	NA	NA
Stenamma striatulum		mono	RN	17	0	17	0	1.5	1.5	0	17.7	17.9
Stenamma westwoodii		poly	N	3	0	3	0	17.3	17.3	17	1.1	5.2
Stenamma zanoni		mono	N	1	0	1	0				12.6	14.6
Strongylognathus afer				NA	NA	NA	NA
Strongylognathus alpinus		mono	N	1	0	1	0				1.5	11.2
Strongylognathus arnoldii				NA	NA	NA	NA
Strongylognathus caeciliae		mono	N	3	0	3	0	0.3	0.3	0.2	0.8	0.8
Strongylognathus chelifer				NA	NA	NA	NA
Strongylognathus christophi				NA	NA	NA	NA
Strongylognathus destefanii	Y	poly	RN	6	1	6	1	2.3	2.3	1.5	0	0.3
Strongylognathus huberi		poly	N	4	1	4	1	5.5	5.7	5.4	0.3	1.8
Strongylognathus insularis	Y	mono	N	1	0	1	0				0	10.4
Strongylognathus italicus				NA	NA	NA	NA
Strongylognathus karawajewi		mono	N	1	0	1	0				6.5	9.4
Strongylognathus kratochvili				NA	NA	NA	NA
Strongylognathus pisarskii		poly	N	3	0	1	0		3.5		0.7	10.9
Strongylognathus silvestrii		mono	N	1	0	1	0				2.3	10.9
Strongylognathus testaceus		mono	RN	12	0	12	0	2.5	2.5	0.5	5.5	5.8
Strumigenys argiola		mono	N	2	1	2	1		9.2		14.3	14.4
Strumigenys baudueri		poly	N	4	1	4	1	11.7	12.2	8.4	0.2	1.7
Strumigenys membranifera		mono	N	3	0	3	0	3.1	3.1	2.6	14.7	14.9
Strumigenys perplexa		mono	RN	6	0	6	0		0		16.2	16.2
Strumigenys rogeri		mono	R	3	NA	3	NA
Strumigenys silvestrii				NA	NA	NA	NA
Strumigenys tenuipilis		poly	N	3	0	3	0	13	13	13	0.2	3.2
Strumigenys tenuissima				NA	NA	NA	NA
Temnothorax adlerzi				NA	NA	NA	NA
Temnothorax aeolius				NA	NA	NA	NA
Temnothorax affinis	Y	mono	RN	22	0	19	0	3.9	3.9	1.9	0	1.6
Temnothorax albipennis	Y	poly	N	4	3	4	3	12	12	6.8	0	0.8
Temnothorax alfacarensis				NA	NA	NA	NA
Temnothorax algerianus				NA	NA	NA	NA
Temnothorax algiricus		poly	N	8	0	8	0	3.4	3.4	2.2	2.6	2.7
Temnothorax alienus		mono	RN	8	0	8	0	0.8	0.8	0	9.3	9.6
Temnothorax angulinodis		mono	N	1	0	1	0				3.6	14.4
Temnothorax angustifrons		mono	N	1	0	1	0				6	14
Temnothorax angustulus		mono	RN	8	0	6	0	2.9	2.9	0.7	12.1	12.3
Temnothorax ansei				NA	NA	NA	NA
Temnothorax antigoni		poly	N	2	0	2	0		1.8		0.2	0.4
Temnothorax apenninicus				NA	NA	NA	NA
Temnothorax arcanus				NA	NA	NA	NA
Temnothorax ariadnae		mono	RN	4	0	4	0	1.3	1.3	1.1	4.2	4.9
Temnothorax arkasi				NA	NA	NA	NA
Temnothorax atlantis	Y	para	N	4	0	4	0	0.8	0.8	0.6	0	0.4
Temnothorax aveli	Y	para	N	4	0	4	0	0.5	0.5	0.2	0	0.2
Temnothorax baeticus		mono	RN	3	1	3	1	0.6	0.6	0.6	12.5	12.5
Temnothorax bejaraniensis				NA	NA	NA	NA
Temnothorax bernardi		mono	R	2	0	2	0		0.5		2.9	3
Temnothorax blascoi		mono	R	1	0	1	0				12.2	15.6
Temnothorax brackoi		mono	N	1	0	1	0				2.8	14.3
Temnothorax bulgaricus		poly	N	4	0	4	0	5.5	5.5	5.1	3.7	3.8
Temnothorax caesari				NA	NA	NA	NA
Temnothorax cagnianti		mono	R	1	0	1	0				11.3	14.5
Temnothorax clypeatus		mono	RN	5	0	5	0	2.6	2.6	2.6	13.8	13.9
Temnothorax conatensis				NA	NA	NA	NA
Temnothorax continentalis	Y	poly	R	2	0	2	0		0.3		0	0.1
Temnothorax convexus		mono	N	1	0	1	0				6.9	16.4
Temnothorax corsicus				NA	NA	NA	NA
Temnothorax corticalis		mono	RN	4	0	4	0	1.7	1.7	1.4	10.7	10.7
Temnothorax crasecundus	Y	poly	RN	7	1	7	1	2.7	5.5	1.1	0	0.2
Temnothorax crassispinus	Y	poly	RN	9	0	9	0	3.6	3.6	2.3	0	0.2
Temnothorax crassistriatus				NA	NA	NA	NA
Temnothorax crepuscularis		mono	N	3	0	3	0	0.3	0.3	0.3	12	12.1
Temnothorax cristinae		mono	R	1	0	1	0				6.3	16.9
Temnothorax curtisetosus		mono	N	1	0	1	0				1.1	18
Temnothorax curtulus				NA	NA	NA	NA
Temnothorax daidalosi		mono	N	1	0	1	0				6.9	15.9
Temnothorax dessyi		mono	N	2	0	2	0		1.8		7.2	7.8
Temnothorax eocho				NA	NA	NA	NA
Temnothorax estel		mono	N	4	0	4	0	0.8	0.8	0.5	7.8	7.9
Temnothorax euboeae				NA	NA	NA	NA
Temnothorax exilis		poly	N	9	8	9	8	12	12.9	10.6	4	6.7
Temnothorax finzii				NA	NA	NA	NA
Temnothorax flavicornis		mono	RN	9	0	9	0	9.6	9.6	1.1	11.4	11.8
Temnothorax flavispinus				NA	NA	NA	NA
Temnothorax fuentei				NA	NA	NA	NA
Temnothorax gordiagini		mono	N	1	0	1	0				9.3	15.8
Temnothorax gallei		mono	N	7	0	7	0	6.7	6.7	0.6	9.2	9.3
Temnothorax graecus		mono	N	1	0	1	0				4.2	15
Temnothorax gredosi		mono	RN	6	0	6	0	1.1	1.1	0.6	8.8	8.8
Temnothorax grouvellei		poly	N	2	0	2	0		15.5		4	9
Temnothorax helenae		mono	RN	12	0	12	0	2.1	2.1	1.4	4.2	4.6
Temnothorax ibericus		mono	RN	2	0	2	0		0		7.4	7.5
Temnothorax ikarosi				NA	NA	NA	NA
Temnothorax incompletus				NA	NA	NA	NA
Temnothorax inquilinus				NA	NA	NA	NA
Temnothorax interruptus		mono	RN	5	0	5	0	1.2	1.2	0	14.2	14.3
Temnothorax italicus	Y	para	N	4	0	4	0	0.6	0.6	0.3	0	0
Temnothorax jailensis				NA	NA	NA	NA
Temnothorax kemali		mono	N	1	0	1	0				1.9	14.6
Temnothorax kraussei		mono	N	1	0	1	0				1.4	15.8
Temnothorax kutteri		mono	RN	5	0	5	0	1.4	1.4	0.2	6.3	6.3
Temnothorax laconicus		poly	RN	10	0	10	0	1.4	1.4	0.2	0.3	0.5
Temnothorax laestrygon		mono	RN	5	0	5	0	4.5	4.5	3.2	7	7.5
Temnothorax lagrecai		para	RN	4	0	4	0	2	2	1.3	0.5	0.8
Temnothorax leviceps		mono	N	2	0	2	0		2		6.7	7
Temnothorax lichtensteini		para	RN	23	0	23	0	2.1	2.1	0.6	0.3	0.5
Temnothorax longispinosus		mono	R	1	NA	1	NA
Temnothorax lucidus		para	R	6	0	6	0	4.4	4.4	3.9	3.6	3.8
Temnothorax luteus		mono	N	6	1	6	1	0.9	0.9	0.6	9.8	9.8
Temnothorax marae		para	RN	3	0	3	0	2.1	2.1	2	0.5	1.1
Temnothorax melas		mono	N	2	0	2	0		0		9.3	9.3
Temnothorax minotaurosi				NA	NA	NA	NA
Temnothorax minozzii				NA	NA	NA	NA
Temnothorax morea				NA	NA	NA	NA
Temnothorax muellerianus		para	RN	6	0	6	0	3.7	3.7	2.1	1.1	2.9
Temnothorax mytilenes		mono	N	1	0	1	0				10.6	15.6
Temnothorax nadigi		mono	N	3	0	3	0	1.4	1.4	1.2	4	4.4
Temnothorax naeviventris				NA	NA	NA	NA
Temnothorax nassonovi		mono	R	1	NA	1	NA
Temnothorax nebulosus				NA	NA	NA	NA
Temnothorax niger		mono	N	6	1	6	1	1.5	1.5	1.4	9.4	9.5
Temnothorax nigriceps		mono	RN	7	2	7	2	3.7	9.4	2.8	7.2	8
Temnothorax nylanderi	Y	poly	RN	26	0	26	0	2.5	2.5	0.2	0	0.2
Temnothorax pardoi		poly	RN	9	0	9	0	17.5	17.5	10.2	8	13.3
Temnothorax parnonensis				NA	NA	NA	NA
Temnothorax parvulus		mono	RN	14	0	14	0	0.9	0.9	0.2	4.5	4.7
Temnothorax pelagosanus				NA	NA	NA	NA
Temnothorax phaetoni				NA	NA	NA	NA
Temnothorax platycephalus		mono	N	1	0	1	0				8.3	15.3
Temnothorax poldii		mono	RN	3	0	3	0	0.5	0.5	0.5	7.4	7.6
Temnothorax proteii				NA	NA	NA	NA
Temnothorax racovitzai		poly	N	10	1	9	1	5.8	24.2	0.2	7.8	7.8
Temnothorax ravouxi		mono	N	1	0	1	0				1.4	16.2
Temnothorax recedens		para	N	31	1	31	1	3.2	3.2	1.8	0.2	0.9
Temnothorax rogeri		poly	N	2	0	2	0		1.2		0.2	0.5
Temnothorax rottenbergii				NA	NA	NA	NA
Temnothorax rougeti				NA	NA	NA	NA
Temnothorax sappho				NA	NA	NA	NA
Temnothorax sardous				NA	NA	NA	NA
Temnothorax saxatilis				NA	NA	NA	NA
Temnothorax saxonicus		poly	N	2	0	2	0		8.4		0.5	0.5
Temnothorax schaufussi				NA	NA	NA	NA
Temnothorax semenovi				NA	NA	NA	NA
Temnothorax balcanicus		para	N	8	0	8	0	2	2	1.4	9.2	9.2
Temnothorax siculus		mono	N	1	0	1	0				7.8	15.4
Temnothorax smyrnensis				NA	NA	NA	NA
Temnothorax solerii		mono	N	1	0	1	0				0.2	15
Temnothorax sordidulus		mono	N	1	0	1	0				0.5	14.8
Temnothorax splendidiceps				NA	NA	NA	NA
Temnothorax strymonensis				NA	NA	NA	NA
Temnothorax stumperi				NA	NA	NA	NA
Temnothorax subtilis		para	R	8	0	8	0	11.3	11.3	1.8	6.8	7
Temnothorax tamarae				NA	NA	NA	NA
Temnothorax tergestinus		poly	RN	5	0	5	0	9	9	2.4	0.5	0.5
Temnothorax triangularis		mono	N	1	0	1	0				0.2	13.5
Temnothorax tuberum		poly	RN	14	3	13	3	3.8	10	0.3	0.8	0.9
Temnothorax turcicus		para	N	3	0	3	0	2.5	2.5	2.4	0.3	2.4
Temnothorax tyndalei		mono	N	2	0	2	0		0		11.5	11.5
Temnothorax unifasciatus	Y	poly	RN	23	9	22	9	12.3	12.3	10.2	0	3.5
Temnothorax universitatis				NA	NA	NA	NA
Temnothorax variabilis				NA	NA	NA	NA
Temnothorax vivianoi		mono	RN	3	0	2	0		6.8		9.1	9.1
Temnothorax volgensis				NA	NA	NA	NA
Temnothorax zaleskyi				NA	NA	NA	NA
Tetramorium albenae				NA	NA	NA	NA
Tetramorium alpestre		para	RN	89	5	7	5	2.2	4.1	1.5	1.6	2
Tetramorium alternans		mono	N	1	0	0	0
Tetramorium atratulum		mono	RN	9	0	9	0	6.9	6.9	5.4	12.5	13.6
Tetramorium bicarinatum		mono	RN	8	0	7	0	1.1	1.3	1.1	8.4	9.2
Tetramorium biskrense		mono	N	3	0	3	0	0.3	0.3	0.3	6.3	6.6
Tetramorium brevicorne				NA	NA	NA	NA
Tetramorium breviscapus				NA	NA	NA	NA
Tetramorium buschingeri				NA	NA	NA	NA
Tetramorium caespitum	Y	poly	RN	225	10	22	10	6.2	10.6	3.5	0	1.9
Tetramorium caldarium		mono	N	1	0	1	0				13.3	16.9
Tetramorium chefketi		mono	RN	8	0	5	0	3.5	3.6	3.3	2.9	3.8
Tetramorium davidi				NA	NA	NA	NA
Tetramorium diomedeum	Y	para	RN	7	0	7	0	0.9	0.9	0.6	0	0.6
Tetramorium exasperatum		mono	N	1	0	1	0				10.1	13.2
Tetramorium ferox		mono	N	1	0	1	0				4.7	8.1
Tetramorium forte		poly	RN	11	0	10	0	10.6	11.3	0.9	0.3	2.8
Tetramorium fusciclava				NA	NA	NA	NA
Tetramorium galaticum				NA	NA	NA	NA
Tetramorium hippocratis				NA	NA	NA	NA
Tetramorium hungaricum		mono	RN	26	1	3	1	2.5	2.8	2.5	3.5	3.5
Tetramorium immigrans	Y	para	RN	64	9	17	9	1.4	2.4	0.7	0	0.6
Tetramorium impurum	Y	poly	RN	74	1	5	1	9.5	9.5	9	0	0.8
Tetramorium indocile		poly	RN	8	0	1	0		4		0.6	6.4
Tetramorium inquilinum		mono	N	1	0	0	0
Tetramorium insolens		mono	N	3	0	3	0	0.2	0.2	0.2	8.4	8.6
Tetramorium kephalosi		poly	N	9	1	9	1	2.9	2.9	1.9	1.2	1.2
Tetramorium kutteri		mono	R	1	0	1	0				8.2	10.3
Tetramorium lanuginosum		mono	RN	7	0	7	0	4.7	4.7	0.2	12.7	13.3
Tetramorium lucayanum				NA	NA	NA	NA
Tetramorium meridionale		mono	RN	9	0	9	0	1.4	1.4	1.2	7	7
Tetramorium moravicum		poly	RN	9	1	7	1	8.9	9.7	0.9	2.4	4.1
Tetramorium pacificum		mono	N	1	0	1	0				11.5	17.9
Tetramorium pelagium				NA	NA	NA	NA
Tetramorium punctatum	Y	poly	RN	4	7	4	7	10.9	12.4	6	0	5
Tetramorium punicum				0	1	0	1
Tetramorium rhodium		mono	N	1	0	1	0				7.8	11.9
Tetramorium sahlbergi				NA	NA	NA	NA
Tetramorium sanetrai				NA	NA	NA	NA
Tetramorium schmidti				NA	NA	NA	NA
Tetramorium semilaeve		poly	RN	55	2	54	2	3.8	3.8	1.8	0.3	1.7
Tetramorium splendens				NA	NA	NA	NA
Tetramorium staerckei		mono	RN	25	1	4	1	1.1	2.2	0.9	1.9	2.6
Tetramorium sulcinode				NA	NA	NA	NA
Trichomyrmex destructor		para	R	4	NA	4	NA
Trichomyrmex mayri		mono	R	1	NA	1	NA
Trichomyrmex perplexus		mono	N	5	0	5	0	3.8	3.8	0.2
Wasmannia auropunctata		mono	RN	12	0	12	0	1.8	1.8	0
Anochetus ghilianii		mono	RN	41	0	41	0	4.6	4.6	1.5	8.8	11.8
Anochetus mayri		mono	RN	2	0	2	0				8.8	11.8
Brachyponera chinensis		mono	R	5	0	1	0
Cryptopone ochracea		mono	N	12	0	12	0	4	4	0.3
Hypoponera abeillei		mono	N	4	0	4	0	0.6	0.6	0.3	14.1	14.2
Hypoponera eduardi		mono	N	20	0	20	0	3	3	0	15.6	16.1
Hypoponera ergatandria		para	RN	6	0	6	0	4.1	4.1	3.2	1.1	2.9
Hypoponera punctatissima		mono	N	5	0	5	0	0.3	0.3	0.2	1.1	1.1
Hypoponera ragusai		mono	N	1	0	1	0				11	18.5
Ponera coarctata		mono	RN	28	0	28	0	1	1	0	5.8	6.1
Ponera testacea		mono	N	15	0	15	0	2.8	2.8	0.3	5.8	6.2
Proceratium algiricum		mono	N	2	0	2	0		11		18.4	18.6
Proceratium melinum		mono	N	2	0	2	0		0.3		18.4	18.4
Proceratium melitense				NA	NA	NA	NA
Proceratium numidicum				NA	NA	NA	NA
