# Supplementary material for: DNA Barcode Reference Library for European Ants: A Roadmap for Phylogeography and Species Discovery
Source: Mol Ecol Resour. 2026 Apr 20;26(3):e70135. doi: 10.1111/1755-0998.70135 (PMC13093865; doi:10.1111/1755-0998.70135)
Supplement: Supplementary file 1 — Data S1: supinfo/men70135‐sup‐0001‐Supinfo.zip. [file MEN-26-e70135-s001.zip › men70135-sup-0001-Supinfo/Supporting Information 3.txt]

SpecimenCode	Genus	Species	ID	Collector	Det.by	Island	Country	geo_region	decimalLatitude	decimalLongitude	TypeLocality	TerraTypica	TypeStatus	new_faunistic	COI	Voucher Repository	Genbank_AN
KG00179_1a1	Formica	fusca	ID	Gomez, K.	Schifani, Enrico	NA	Spain	Europe	42.03194	-6.75056	NA	NA	NA	NA	653	BDEL collection	See OSF Repository
KG00264A_1a1	Goniomma	hispanicum	ID	Gomez, K.	Gomez, K.	NA	Spain	Europe	40.74472	-4.05639	NA	TerraTypica	NA	NA	507	BDEL collection	See OSF Repository
KG00286A_1a1	Messor	lusitanicus	ID	Huertas, R.	Gomez, K.	NA	Spain	Europe	36.625	-6.17667	NA	NA	NA	NA	651	BDEL collection	See OSF Repository
KG00361a1	Monomorium	salomonis	ID	Gomez, K.	Gomez, K.	Mallorca	Spain	Europe	39.32778	2.99222	NA	NA	NA	NA	654	BDEL collection	See OSF Repository
KG00481_1a2	Crematogaster	sordidula	ID	Gomez, K.	Gomez, K.	NA	Spain	Europe	40.97306	-3.25889	NA	NA	NA	NA	652	BDEL collection	See OSF Repository
KG00565_1a1	Temnothorax	algiricus	ID	Gomez, K.	Gomez, K.	Mallorca	Spain	Europe	39.32528	2.99	NA	NA	NA	NA	654	BDEL collection	See OSF Repository
KG00662A_1a1	Temnothorax	albipennis	ID	Gomez, K.	Schifani, Enrico	NA	Spain	Europe	42.21556	-8.90778	NA	NA	NA	NA	651	BDEL collection	See OSF Repository
KG00750a1	Temnothorax	tyndalei	ID	Gomez, K.	Gomez, K.	NA	Spain	Europe	42.39056	-8.92556	NA	NA	NA	NA	655	BDEL collection	See OSF Repository
KG00756_1a1	Stenamma	westwoodii	ID	Gomez, K.	Gomez, K.	NA	Spain	Europe	42.38	-8.93222	NA	NA	NA	NA	653	BDEL collection	See OSF Repository
KG00764_1a1	Myrmecina	graminicola	ID	Gomez, K.	Gomez, K.	NA	Spain	Europe	42.38833	-8.92778	NA	NA	NA	NA	653	BDEL collection	See OSF Repository
KG00840_1a1	Goniomma	baeticum	CF	Huertas, R.	Espadaler, X.	NA	Spain	Europe	36.625	-6.17667	NA	TerraTypica	NA	NA	653	BDEL collection	See OSF Repository
KG00893a1	Crematogaster	auberti	ID	Gomez, K.	Gomez, K.	Mallorca	Spain	Europe	39.73139	2.65583	NA	NA	NA	NA	653	BDEL collection	See OSF Repository
KG00963_1a1	Lasius	piliferus	ID	Arrieta, I.	Schifani, Enrico	NA	Spain	Europe	42.26167	-8.85194	NA	NA	NA	NA	652	BDEL collection	See OSF Repository
KG00965a1	Liometopum	microcephalum	ID	Sgro, E.	Gomez, K.	NA	Italy	Europe	38.01667	15.78333	NA	NA	NA	NA	652	BDEL collection	See OSF Repository
KG01047a1	Monomorium	salomonis	ID	Gomez, K.	Schifani, Enrico	Mallorca	Spain	Europe	39.56361	2.66222	NA	NA	NA	NA	653	BDEL collection	See OSF Repository
KG01160_1a1	Goniomma	baeticum	ID	Gomez, K.	Espadaler, X.	NA	Spain	Europe	40.36833	-4.13278	NA	NA	NA	NA	655	BDEL collection	See OSF Repository
KG01172_1a1	Temnothorax	tyndalei	ID	Gomez, K.	Gomez, K.	NA	Spain	Europe	42.25222	-8.86694	NA	NA	NA	NA	654	BDEL collection	See OSF Repository
KG01263a1	Temnothorax	racovitzai	ID	Gomez, K.	Gomez, K.	Mallorca	Spain	Europe	39.33028	2.99472	NA	NA	NA	NA	512	BDEL collection	See OSF Repository
KG01331_1a1	Lepisiota	frauenfeldi	ID	Gomez, K.	Gomez, K.	Mallorca	Spain	Europe	39.56472	2.65722	NA	NA	NA	NA	653	BDEL collection	See OSF Repository
KG01335Aa1	Aphaenogaster	iberica	ID	Gomez, K.	Gomez, K.	Mallorca	Spain	Europe	39.5625	2.66278	NA	NA	NA	NA	654	BDEL collection	See OSF Repository
KG01343a1	Monomorium	salomonis	ID	Gomez, K.	Schifani, Enrico	Mallorca	Spain	Europe	39.56361	2.66222	NA	NA	NA	NA	655	BDEL collection	See OSF Repository
KG01360a1	Monomorium	subopacum	ID	Gomez, K.	Gomez, K.	Ibiza	Spain	Europe	38.87139	1.38917	NA	NA	NA	NA	653	BDEL collection	See OSF Repository
KG01365a1	Tetramorium	semilaeve	ID	Gomez, K.	Schifani, Enrico	Ibiza	Spain	Europe	38.91667	1.44806	NA	NA	NA	NA	653	BDEL collection	See OSF Repository
KG01369a1	Lasius	grandis	ID	Gomez, K.	Gomez, K.	Ibiza	Spain	Europe	38.91306	1.43528	NA	NA	NA	NA	654	BDEL collection	See OSF Repository
KG01374a1	Temnothorax	exilis	ID	Gomez, K.	Gomez, K.	Ibiza	Spain	Europe	39.08806	1.52694	NA	NA	NA	NA	643	BDEL collection	See OSF Repository
KG01377a1	Crematogaster	sordidula	ID	Gomez, K.	Gomez, K.	Ibiza	Spain	Europe	39.10306	1.51139	NA	NA	NA	NA	653	BDEL collection	See OSF Repository
KG01383_1a1	Pheidole	indica	ID	Gomez, K.	Gomez, K.	Formentera	Spain	Europe	38.73028	1.4175	NA	NA	NA	NA	652	BDEL collection	See OSF Repository
KG01384a1	Monomorium	subopacum	ID	Gomez, K.	Gomez, K.	Formentera	Spain	Europe	38.73028	1.4175	NA	NA	NA	NA	654	BDEL collection	See OSF Repository
KG01390a1	Tetramorium	semilaeve	ID	Gomez, K.	Gomez, K.	Formentera	Spain	Europe	38.67278	1.53861	NA	NA	NA	NA	656	BDEL collection	See OSF Repository
KG01393a1	Crematogaster	scutellaris	ID	Gomez, K.	Gomez, K.	Formentera	Spain	Europe	38.6725	1.53806	NA	NA	NA	NA	651	BDEL collection	See OSF Repository
KG01398a1	Temnothorax	recedens	ID	Gomez, K.	Gomez, K.	Ibiza	Spain	Europe	39.0075	1.29694	NA	NA	NA	NA	653	BDEL collection	See OSF Repository
KG01401_1a1	Nylanderia	jaegerskioeldi	ID	Gomez, K.	Gomez, K.	Ibiza	Spain	Europe	38.97972	1.30528	NA	NA	NA	NA	653	BDEL collection	See OSF Repository
KG01413a1	Messor	bouvieri	ID	Gomez, K.	Gomez, K.	Ibiza	Spain	Europe	38.9075	1.2675	NA	NA	NA	NA	649	BDEL collection	See OSF Repository
KG01418Aa1	Tapinoma	madeirense	ID	Gomez, K.	Schifani, Enrico	Ibiza	Spain	Europe	38.95194	1.22167	NA	NA	NA	NA	655	BDEL collection	See OSF Repository
KG01421a1	Pheidole	indica	ID	Gomez, K.	Gomez, K.	Ibiza	Spain	Europe	38.90917	1.43417	NA	NA	NA	NA	653	BDEL collection	See OSF Repository
KG01425a1	Tetramorium	NA	NotID	Gomez, K.	Schifani, Enrico	Menorca	Spain	Europe	40.01806	4.16139	NA	NA	NA	NA	647	BDEL collection	See OSF Repository
KG01432Ba1	Pheidole	pallidula	ID	Gomez, K.	Gomez, K.	Menorca	Spain	Europe	39.98806	4.09583	NA	NA	NA	NA	654	BDEL collection	See OSF Repository
KG01432Ca1	Messor	ibericus	ID	Gomez, K.	Gomez, K.	Menorca	Spain	Europe	39.98806	4.09583	NA	NA	NA	NA	653	BDEL collection	See OSF Repository
KG01433a1	Lasius	grandis	ID	Gomez, K.	Schifani, Enrico	Menorca	Spain	Europe	39.98556	4.01361	NA	NA	NA	NA	655	BDEL collection	See OSF Repository
KG01434a1	Messor	bouvieri	ID	Gomez, K.	Gomez, K.	Menorca	Spain	Europe	40.05667	3.89139	NA	NA	NA	NA	658	BDEL collection	See OSF Repository
KG01436a1	Cardiocondyla	mauritanica	ID	Gomez, K.	Gomez, K.	Menorca	Spain	Europe	40.00111	3.81472	NA	NA	NA	NA	653	BDEL collection	See OSF Repository
KG01439a1	Cardiocondyla	mauritanica	ID	Gomez, K.	Gomez, K.	Menorca	Spain	Europe	39.84694	4.25778	NA	NA	NA	NA	653	BDEL collection	See OSF Repository
KG01440Aa1	Tetramorium	immigrans	CF	Gomez, K.	Menchetti, Mattia	Menorca	Spain	Europe	39.89056	4.27278	NA	NA	NA	NA	653	BDEL collection	See OSF Repository
KG01453a1	Lasius	niger	ID	Pascual, E.	Schifani, Enrico	NA	Latvia	Europe	56.9475	24.10694	NA	NA	NA	NA	656	BDEL collection	See OSF Repository
KG01515a1	Cataglyphis	hispanica	ID	Cappas, J. P.	Garc’a, Fede	NA	Portugal	Europe	38.25611	-7.99222	NA	NA	NA	NA	655	BDEL collection	See OSF Repository
KG01516a1	Cataglyphis	hispanica	ID	Cappas, J. P.	Espadaler, X.	NA	Portugal	Europe	39.81143	-7.60319	NA	NA	NA	NA	656	BDEL collection	See OSF Repository
KG01587a1	Formica	dusmeti	ID	Gomez, K.	Gomez, K.	NA	Spain	Europe	40.81639	-3.96528	NA	NA	NA	NA	651	BDEL collection	See OSF Repository
KG01593Aa1	Temnothorax	gredosi	ID	Gomez, K.	Espadaler, X.	NA	Spain	Europe	40.76694	-4.07111	NA	NA	NA	NA	654	BDEL collection	See OSF Repository
KG01614Ba1	Camponotus	piceus	ID	Gomez, K.	Gomez, K.	NA	Spain	Europe	39.92222	-5.11139	NA	NA	NA	NA	653	BDEL collection	See OSF Repository
KG01633Aa1	Colobopsis	truncata	ID	Gomez, K.	Gomez, K.	NA	Spain	Europe	40.90333	-4.0325	NA	NA	NA	NA	655	BDEL collection	See OSF Repository
KG01644a1	Messor	hispanicus	ID	Gomez, K.	Gomez, K.	NA	Spain	Europe	40.46306	-3.86333	TypeLocality	NA	NA	NA	658	BDEL collection	See OSF Repository
KG01645a1	Goniomma	hispanicum	ID	Gomez, K.	Espadaler, X.	NA	Spain	Europe	40.46306	-3.86333	TypeLocality	NA	NA	NA	649	BDEL collection	See OSF Repository
KG01653Ba1	Goniomma	baeticum	ID	Huertas, R.	Gomez, K.	NA	Spain	Europe	36.69889	-6.27278	NA	TerraTypica	NA	NA	651	BDEL collection	See OSF Repository
KG01697a1	Tetramorium	caldarium	ID	Gomez, K.	Gomez, K.	Mallorca	Spain	Europe	39.56917	2.64222	NA	NA	NA	NA	653	BDEL collection	See OSF Repository
KG01698a1	Pheidole	indica	ID	Gomez, K.	Gomez, K.	Mallorca	Spain	Europe	39.56917	2.64222	NA	NA	NA	NA	652	BDEL collection	See OSF Repository
KG01727_1a1	Goniomma	blanci	ID	Trager, J.; Gomez, K.	Espadaler, X.	NA	Spain	Europe	41.66861	1.99583	NA	NA	NA	NA	653	BDEL collection	See OSF Repository
KG01825Aa1	Tetramorium	alpestre	CF	Gomez, K.	Gomez, K.	NA	Spain	Europe	42.59889	1.09194	NA	NA	NA	NA	651	BDEL collection	See OSF Repository
KG01871a1	Camponotus	spissinodis	ID	Gomez, K.	Schifani, Enrico	NA	Spain	Europe	36.76667	-5.49889	NA	NA	NA	Europe	652	BDEL collection	See OSF Repository
KG01951Ea1	Aphaenogaster	gibbosa	ID	Portheault, A.	Gomez, K.	NA	France	Europe	45.14611	0.60639	NA	NA	NA	NA	644	BDEL collection	See OSF Repository
KG01952Aa1	Lasius	carniolicus	ID	Portheault, A.	Gomez, K.	NA	France	Europe	45.14611	0.60639	NA	NA	NA	NA	653	BDEL collection	See OSF Repository
KG01989a1	Lasius	carniolicus	ID	Garcia, F.	F. Garc’a	NA	Spain	Europe	40.918671	0.590825	NA	NA	NA	NA	472	BDEL collection	See OSF Repository
KG02007Ba1	Aphaenogaster	iberica	ID	Gomez, K.	Gomez, K.	Mallorca	Spain	Europe	39.565	2.6525	NA	NA	NA	NA	652	BDEL collection	See OSF Repository
KG02007Da1	Nylanderia	vividula	ID	Gomez, K.	Gomez, K.	Mallorca	Spain	Europe	39.565	2.6525	NA	NA	NA	NA	651	BDEL collection	See OSF Repository
KG02011a1	Cryptopone	ochracea	ID	Sanchez, A.	Gomez, K.	NA	Spain	Europe	40.38278	-5.75833	NA	NA	NA	NA	654	BDEL collection	See OSF Repository
KG03019A01a1	Cataglyphis	iberica	ID	Gomez, K.	Gomez, K.	NA	Spain	Europe	40.74472	-4.05639	NA	NA	NA	NA	653	BDEL collection	See OSF Repository
KG03081Aa1	Plagiolepis	schmitzii	ID	Gomez, K.	Schifani, Enrico	NA	Spain	Europe	40.36055	0.40332	NA	NA	NA	NA	651	BDEL collection	See OSF Repository
KG03082Ba1	Cataglyphis	hispanica	ID	Gomez, U.; Gomez, A.	Gomez, K.	NA	Spain	Europe	40.38828	-5.78142	NA	NA	NA	NA	654	BDEL collection	See OSF Repository
KG03082Da1	Messor	bouvieri	ID	Gomez, U.; Gomez, A.	Gomez, K.	NA	Spain	Europe	40.38828	-5.78142	NA	NA	NA	NA	651	BDEL collection	See OSF Repository
KG03083a1	Crematogaster	auberti	ID	Gomez, K.	Gomez, K.	NA	Spain	Europe	40.37358	-5.76423	NA	NA	NA	NA	653	BDEL collection	See OSF Repository
KG03084Ba1	Proformica	NA	NotID	Gomez, K.	Gomez, K.	NA	Spain	Europe	40.37358	-5.76423	NA	NA	NA	NA	653	BDEL collection	See OSF Repository
KG03089a1	Tapinoma	madeirense	ID	Gomez, K.	Gomez, K.	NA	Spain	Europe	40.37323	-5.7634	NA	NA	NA	NA	654	BDEL collection	See OSF Repository
KG03090a1	Colobopsis	truncata	ID	Gomez, K.	Gomez, K.	NA	Spain	Europe	40.37323	-5.7634	NA	NA	NA	NA	654	BDEL collection	See OSF Repository
KG03092a1	Cataglyphis	hispanica	ID	Gomez, K.	Garc’a, Fede	NA	Spain	Europe	40.3747	-5.76328	NA	NA	NA	NA	653	BDEL collection	See OSF Repository
KG03104a1	Lasius	piliferus	ID	Gomez, K.	Gomez, K.	NA	Spain	Europe	40.36943	-5.69185	NA	NA	NA	NA	655	BDEL collection	See OSF Repository
KG03105a1	Camponotus	fallax	ID	Gomez, K.	Gomez, K.	NA	Spain	Europe	40.37955	-5.74897	NA	NA	NA	NA	652	BDEL collection	See OSF Repository
KG03107A01a1	Myrmica	sabuleti	ID	Gomez, K.	Espadaler, X.	NA	Spain	Europe	40.37955	-5.74897	NA	NA	NA	NA	656	BDEL collection	See OSF Repository
KG03109a1	Temnothorax	pardoi	ID	Gomez, K.	Espadaler, X.	NA	Spain	Europe	40.37955	-5.74897	NA	NA	NA	NA	653	BDEL collection	See OSF Repository
KG03110a1	Crematogaster	scutellaris	ID	Gomez, K.	Gomez, K.	NA	Spain	Europe	40.37955	-5.74897	NA	NA	NA	NA	654	BDEL collection	See OSF Repository
KG03111Ba1	Camponotus	cruentatus	ID	Gomez, K.	Gomez, K.	NA	Spain	Europe	40.37955	-5.74897	NA	NA	NA	NA	655	BDEL collection	See OSF Repository
KG03113Da1	Messor	capitatus	ID	Gomez, K.	Gomez, K.	NA	Spain	Europe	40.50908	-5.6857	NA	NA	NA	NA	653	BDEL collection	See OSF Repository
KG03113Ea1	Messor	barbarus	ID	Gomez, K.	Gomez, K.	NA	Spain	Europe	40.50908	-5.6857	NA	NA	NA	NA	656	BDEL collection	See OSF Repository
KG03114Aa1	Camponotus	aethiops	ID	Gomez, K.	Gomez, K.	NA	Spain	Europe	40.50908	-5.6857	NA	NA	NA	NA	658	BDEL collection	See OSF Repository
KG03114Ba1	Cataglyphis	hispanica	ID	Gomez, K.	Gomez, K.	NA	Spain	Europe	40.50908	-5.6857	NA	NA	NA	NA	649	BDEL collection	See OSF Repository
KG03114Ca1	Proformica	ferreri	ID	Gomez, K.	Gomez, K.	NA	Spain	Europe	40.50908	-5.6857	NA	TerraTypica	NA	NA	653	BDEL collection	See OSF Repository
KG03116Aa1	Lasius	lasioides	ID	Gomez, K.	Gomez, K.	NA	France	Europe	43.68198	4.63138	NA	NA	NA	NA	653	BDEL collection	See OSF Repository
KG03117Fa1	Linepithema	humile	ID	Gomez, K.	Gomez, K.	NA	Italy	Europe	43.91947	8.08012	NA	NA	NA	NA	653	BDEL collection	See OSF Repository
KG03125Ba1	Temnothorax	recedens	ID	Gomez, K.	Gomez, K.	NA	Italy	Europe	44.15413	9.65778	NA	NA	NA	NA	655	BDEL collection	See OSF Repository
KG03125Ca1	Messor	capitatus	ID	Gomez, K.	Gomez, K.	NA	Italy	Europe	44.15413	9.65778	NA	NA	NA	NA	654	BDEL collection	See OSF Repository
KG03166Aa1	Messor	capitatus	ID	Gomez, K.	Gomez, K.	NA	Italy	Europe	43.78588	7.53095	NA	NA	NA	NA	654	BDEL collection	See OSF Repository
KG03171A_1a1	Cataglyphis	cursor	ID	Gomez, K.	Gomez, K.	NA	France	Europe	43.40133	6.34718	NA	TerraTypica	NA	NA	644	BDEL collection	See OSF Repository
KG03174Ca1	Messor	barbarus	ID	Gomez, K.	Gomez, K.	NA	France	Europe	43.11702	3.07903	NA	NA	NA	NA	654	BDEL collection	See OSF Repository
KG03175_1a1	Camponotus	sylvaticus	ID	Gomez, K.	Gomez, K.	NA	France	Europe	43.11702	3.07903	NA	NA	NA	NA	653	BDEL collection	See OSF Repository
KG03556a1	Aphaenogaster	gibbosa	ID	Sanchez, A.	Gomez, K; Espadaler, X.	NA	Spain	Europe	40.38306	-5.75833	NA	NA	NA	NA	656	BDEL collection	See OSF Repository
KG03589Aa1	Cardiocondyla	batesii	ID	Gomez, K.	Gomez, K.	NA	Spain	Europe	38.43611	-0.66437	NA	NA	NA	NA	654	BDEL collection	See OSF Repository
KG03592Ca1	Aphaenogaster	iberica	ID	Gomez, K.	Gomez, K.	NA	Spain	Europe	38.42968	-0.63108	NA	NA	NA	NA	653	BDEL collection	See OSF Repository
KG03593Aa1	Tetramorium	lanuginosum	ID	Gomez, K.	Gomez, K.	NA	Spain	Europe	38.27154	-0.69624	NA	NA	NA	NA	657	BDEL collection	See OSF Repository
KG03595Aa1	Formica	clara	ID	Gomez, K.	Menchetti, Mattia	NA	Spain	Europe	38.4301	-0.63101	NA	NA	NA	NA	647	BDEL collection	See OSF Repository
KG03595Ea1	Cardiocondyla	batesii	ID	Gomez, K.	Espadaler, X.	NA	Spain	Europe	38.4301	-0.63101	NA	NA	NA	NA	655	BDEL collection	See OSF Repository
KG03597Ba1	Camponotus	micans	ID	Gomez, K.	Gomez, K.	NA	Spain	Europe	38.43611	-0.66437	NA	NA	NA	NA	654	BDEL collection	See OSF Repository
KG03666A01a1	Crematogaster	inermis	ID	Gomez, K	Schifani, Enrico	NA	Morocco	Africa	30.67957	-6.3189	NA	NA	NA	NA	651	BDEL collection	See OSF Repository
KG03684H01a1	Cataglyphis	viatica	ID	Gomez, K	Gomez, K.	NA	Morocco	Africa	32.01445	-6.72203	NA	NA	NA	NA	652	BDEL collection	See OSF Repository
KG03707D01a1	Messor	marocanus	ID	Gomez, K	Gomez, K.	NA	Morocco	Africa	31.64113	-8.00298	NA	Terra.Typica	NA	NA	653	BDEL collection	See OSF Repository
KG03724B01a1	Tapinoma	magnum	CF	G—mez, K.	G—mez, K.	Malta	Malta	Europe	35.85383	14.54054	NA	NA	NA	NA	656	BDEL collection	See OSF Repository
KG03724C01a1	Tetramorium	bicarinatum	ID	G—mez, K.	G—mez, K.	Malta	Malta	Europe	35.85383	14.54054	NA	NA	NA	NA	654	BDEL collection	See OSF Repository
KG03725B01a1	Pheidole	pallidula	ID	G—mez, K.	G—mez, K.	Malta	Malta	Europe	35.8836	14.39554	NA	NA	NA	NA	656	BDEL collection	See OSF Repository
KG03725C01b1	Pheidole	indica	ID	G—mez, K.	G—mez, K.	Malta	Malta	Europe	35.8836	14.39554	NA	NA	NA	NA	653	BDEL collection	See OSF Repository
KG03726A01a1	Monomorium	subopacum	ID	G—mez, K.	G—mez, K.	Malta	Malta	Europe	35.82708	14.43921	NA	NA	NA	NA	643	BDEL collection	See OSF Repository
KG03729B01a1	Cardiocondyla	mauritanica	ID	G—mez, K.	G—mez, K.	Malta	Malta	Europe	35.84252	14.54623	NA	NA	NA	NA	656	BDEL collection	See OSF Repository
KG03734A01a1	Cardiocondyla	nigra	ID	G—mez, K.	G—mez, K.	Malta	Malta	Europe	35.83315	14.55859	NA	NA	NA	NA	655	BDEL collection	See OSF Repository
KG03734C01a1	Tetramorium	immigrans	ID	G—mez, K.	G—mez, K.	Malta	Malta	Europe	35.83315	14.55859	NA	NA	NA	Country	653	BDEL collection	See OSF Repository
KG03753A01a1	Temnothorax	muellerianus	ID	F. Garc’a	F. Garc’a	NA	Spain	Europe	42.8	-6.869	NA	NA	NA	NA	653	BDEL collection	See OSF Repository
KG03756A01a1	Cardiocondyla	obscurior	ID	L—pez, M.	Schifani, Enrico	NA	Spain	Europe	36.40901	-6.17044	NA	NA	NA	NA	653	BDEL collection	See OSF Repository
KG03771C01a1	Cardiocondyla	batesii	ID	G—mez, K.	Schifani, Enrico	NA	Spain	Europe	40.722	0.68795	NA	NA	NA	NA	656	BDEL collection	See OSF Repository
KG03771D01b1	Monomorium	monomorium	ID	G—mez, K.	Gomez, K.	NA	Spain	Europe	40.722	0.68795	NA	NA	NA	NA	654	BDEL collection	See OSF Repository
KG03773A01a1	Wasmannia	auropunctata	ID	Espadaler, X.	Espadaler, X.	NA	Spain	Europe	36.5152	-4.8643	NA	NA	NA	NA	654	BDEL collection	See OSF Repository
KG03782D01a1	Trichomyrmex	perplexus	ID	G—mez, K.	Menchetti, Mattia	NA	Greece	Europe	37.97196	23.72148	NA	NA	NA	NA	653	BDEL collection	See OSF Repository
KG03782G01b1	Aphaenogaster	balcanica	ID	G—mez, K.	Schifani, Enrico	NA	Greece	Europe	37.97196	23.72148	NA	NA	NA	NA	657	BDEL collection	See OSF Repository
KG03784B01a1	Camponotus	kiesenwetteri	ID	G—mez, K.	Gomez, K.	NA	Greece	Europe	37.89366	24.01173	NA	NA	NA	NA	653	BDEL collection	See OSF Repository
KG03784C01b1	Camponotus	ionius	ID	G—mez, K.	Gomez, K.	NA	Greece	Europe	37.89366	24.01173	NA	NA	NA	NA	653	BDEL collection	See OSF Repository
KG03784E01c1	Aphaenogaster	balcanica	ID	G—mez, K.	Schifani, Enrico	NA	Greece	Europe	37.89366	24.01173	NA	NA	NA	NA	655	BDEL collection	See OSF Repository
KG03785A01a1	Cardiocondyla	mauritanica	ID	G—mez, K.	Gomez, K.	NA	Greece	Europe	37.81716	23.83146	NA	NA	NA	NA	656	BDEL collection	See OSF Repository
KG03785E01a1	Lepisiota	frauenfeldi	ID	G—mez, K.	Gomez, K.	NA	Greece	Europe	37.81716	23.83146	NA	NA	NA	NA	654	BDEL collection	See OSF Repository
KG03960A01a1	Temnothorax	atlantis	ID	G—mez, K.	Schifani, Enrico	NA	Spain	Europe	41.26795	1.98998	NA	NA	NA	NA	654	BDEL collection	See OSF Repository
KG03961C01b1	Aphaenogaster	gibbosa	ID	Baena, M.	Gomez, K	NA	Spain	Europe	38.447	-4.23336	NA	NA	NA	NA	648	BDEL collection	See OSF Repository
KG03962C01a1	Camponotus	lateralis	ID	L—pez, M.	Gomez, K	NA	Spain	Europe	37.92893	-2.80643	NA	NA	NA	NA	653	BDEL collection	See OSF Repository
KG03962D01a1	Cataglyphis	velox	ID	L—pez, M.	Gomez, K	NA	Spain	Europe	37.92893	-2.80643	NA	TerraTypica	NA	NA	654	BDEL collection	See OSF Repository
KG03963A01a1	Stenamma	debile	ID	Baena, M.	Schifani, Enrico	NA	Spain	Europe	37.32569	-3.49666	NA	NA	NA	NA	655	BDEL collection	See OSF Repository
KG03963B01b1	Temnothorax	grouvellei	ID	Baena, M.	Garcia, Fede	NA	Spain	Europe	37.32569	-3.49666	NA	TerraTypica	NA	NA	653	BDEL collection	See OSF Repository
KG03964A01a1	Myrmecina	graminicola	ID	Baena, M.	Gomez, K	NA	Spain	Europe	38.405373	-4.305059	NA	NA	NA	NA	654	BDEL collection	See OSF Repository
KG03985A01a1	Plagiolepis	pygmaea	ID	G—mez, K.	Gomez, K	NA	Croatia	Europe	42.55065	18.2774	NA	NA	NA	NA	654	BDEL collection	See OSF Repository
KG03985C01b1	Tapinoma	glabrella	CF	G—mez, K.	Menchetti, Mattia	NA	Croatia	Europe	42.55065	18.2774	NA	NA	NA	NA	650	BDEL collection	See OSF Repository
KG03997A01a1	Temnothorax	lichtensteini	ID	G—mez, K.	Schifani, Enrico	NA	Croatia	Europe	42.58151	18.21027	NA	NA	NA	NA	655	BDEL collection	See OSF Repository
MM16A007b1	Formica	cunicularia	ID	Gentile, Vincenzo	Gentile, Vincenzo	NA	Italy	Europe	40.773675	14.438978	NA	NA	NA	NA	653	BDEL collection	See OSF Repository
MM16A007c1	Lasius	lasioides	ID	Gentile, Vincenzo	Gentile, Vincenzo	NA	Italy	Europe	40.773675	14.438978	TypeLocality	NA	NA	NA	656	BDEL collection	See OSF Repository
MM16A007f1	Messor	minor	ID	Gentile, Vincenzo	Gentile, Vincenzo	NA	Italy	Europe	40.773675	14.438978	NA	NA	NA	NA	645	BDEL collection	See OSF Repository
MM16A008b1	Camponotus	aethiops	ID	Gentile, Vincenzo	Gentile, Vincenzo	NA	Italy	Europe	40.792492	14.441441	NA	NA	NA	NA	655	BDEL collection	See OSF Repository
MM16A011b1	Lasius	casevitzi	ID	Menchetti, Mattia	Menchetti, Mattia & Schifani, Enrico	NA	Italy	Europe	45.398538	11.880466	NA	NA	NA	NA	656	BDEL collection	See OSF Repository
MM16A012a1	Camponotus	lateralis	ID	Menchetti, Mattia	SchŠr, SŠmi	NA	Italy	Europe	45.315796	11.773247	NA	NA	NA	NA	657	BDEL collection	See OSF Repository
MM16A012b1	Camponotus	vagus	ID	Menchetti, Mattia	SchŠr, SŠmi	NA	Italy	Europe	45.315796	11.773247	NA	NA	NA	NA	655	BDEL collection	See OSF Repository
MM16A014b1	Lasius	niger	ID	Menchetti, Mattia	SchŠr, SŠmi	NA	Italy	Europe	43.503	11.803	NA	NA	NA	NA	656	BDEL collection	See OSF Repository
MM16A015e1	Temnothorax	parvulus	ID	Menchetti, Mattia	Schifani, Enrico & Garcia, fede	NA	Italy	Europe	43.503	11.803	NA	NA	NA	NA	658	BDEL collection	See OSF Repository
MM16A023a1	Aphaenogaster	gibbosa	ID	Menchetti, Mattia	Gentile, Vincenzo; Schifani, Enrico	NA	Spain	Europe	41.526993	1.183149	NA	NA	NA	NA	652	BDEL collection	See OSF Repository
MM16A028a1	Tetramorium	bicarinatum	ID	Menchetti, Mattia	SchŠr, SŠmi	NA	Spain	Europe	41.413001	2.131455	NA	NA	NA	NA	656	BDEL collection	See OSF Repository
MM16A031a1	Lasius	niger	ID	Menchetti, Mattia	Schifani, Enrico	NA	Spain	Europe	43.296879	-2.039153	NA	NA	NA	NA	656	BDEL collection	See OSF Repository
MM16A031b1	Monomorium	carbonarium	ID	Menchetti, Mattia	SchŠr, SŠmi	NA	Spain	Europe	43.296879	-2.039153	NA	NA	NA	NA	641	BDEL collection	See OSF Repository
MM16A036a1	Lasius	emarginatus	ID	Menchetti, Mattia	SchŠr, SŠmi	NA	Spain	Europe	43.408209	-2.700056	NA	NA	NA	NA	655	BDEL collection	See OSF Repository
MM16A036b1	Myrmica	rubra	ID	Menchetti, Mattia	SchŠr, SŠmi	NA	Spain	Europe	43.418406	-2.724569	NA	NA	NA	NA	656	BDEL collection	See OSF Repository
MM16A042a1	Lasius	neglectus	ID	Menchetti, Mattia	SchŠr, SŠmi	NA	Spain	Europe	41.386245	2.194491	NA	NA	NA	NA	655	BDEL collection	See OSF Repository
MM16A045a1	Formica	cunicularia	ID	Menchetti, Mattia	SchŠr, SŠmi	NA	Italy	Europe	44.626636	10.901421	NA	NA	NA	NA	652	BDEL collection	See OSF Repository
MM16A053a1	Plagiolepis	schmitzii	ID	Menchetti, Mattia	Schifani, Enrico	NA	Spain	Europe	41.14331	1.367979	NA	NA	NA	NA	654	BDEL collection	See OSF Repository
MM16A061b1	Messor	minor	ID	Menchetti, Mattia	SchŠr, SŠmi	NA	Italy	Europe	42.996231	10.518596	NA	NA	NA	NA	653	BDEL collection	See OSF Repository
MM16A062a1	Camponotus	piceus	ID	Menchetti, Mattia	SchŠr, SŠmi	NA	Italy	Europe	42.608671	11.506024	NA	NA	NA	NA	655	BDEL collection	See OSF Repository
MM16A062b1	Camponotus	vagus	ID	Menchetti, Mattia	SchŠr, SŠmi	NA	Italy	Europe	42.608671	11.506024	NA	NA	NA	NA	655	BDEL collection	See OSF Repository
MM16A067a1	Lasius	NA	NotID	Menchetti, Mattia	Schifani, Enrico	NA	Italy	Europe	43.720879	11.223362	NA	NA	NA	NA	655	BDEL collection	See OSF Repository
MM16A067b1	Hypoponera	eduardi	ID	Menchetti, Mattia	SchŠr, SŠmi	NA	Italy	Europe	43.720879	11.223362	NA	NA	NA	NA	655	BDEL collection	See OSF Repository
MM16A082a1	Cryptopone	ochracea	ID	Cioppa, Dario	Menchetti, Mattia	NA	Italy	Europe	44.7	11.4	NA	TerraTypica	NA	NA	656	BDEL collection	See OSF Repository
MM16A129a1	Tetramorium	bicarinatum	ID	Menchetti, Mattia	Menchetti, Mattia	NA	Italy	Europe	46.062481	11.113915	NA	NA	NA	NA	653	BDEL collection	See OSF Repository
MM16A150b1	Ponera	coarctata	ID	Menchetti, Mattia	SchŠr, SŠmi	NA	Italy	Europe	43.096038	10.985369	NA	NA	NA	NA	653	BDEL collection	See OSF Repository
MM16A163c1	Aphaenogaster	campana	ID	Mori, Emiliano	SchŠr, SŠmi	NA	Italy	Europe	40.688297	16.575184	NA	NA	NA	NA	656	BDEL collection	See OSF Repository
MM16A163d1	Messor	minor	ID	Mori, Emiliano	schifani, Enrico	NA	Italy	Europe	40.688297	16.575184	NA	NA	NA	NA	653	BDEL collection	See OSF Repository
MM16A172a1	Tapinoma	magnum	CF	Mori, Emiliano	SchŠr, SŠmi	NA	Italy	Europe	40.360174	16.836838	NA	NA	NA	NA	655	BDEL collection	See OSF Repository
MM16A172b1	Messor	capitatus	ID	Mori, Emiliano	SchŠr, SŠmi	NA	Italy	Europe	39.893047	15.781044	NA	NA	NA	NA	654	BDEL collection	See OSF Repository
MM16A176b1	Messor	capitatus	ID	Mori, Emiliano	SchŠr, SŠmi	NA	Italy	Europe	40.377693	16.439898	NA	NA	NA	NA	656	BDEL collection	See OSF Repository
MM16A177b1	Camponotus	vagus	ID	Mori, Emiliano	SchŠr, SŠmi	NA	Italy	Europe	39.999688	15.71807	NA	NA	NA	NA	654	BDEL collection	See OSF Repository
MM16A177d1	Crematogaster	scutellaris	ID	Mori, Emiliano	SchŠr, SŠmi	NA	Italy	Europe	39.874111	15.784263	NA	NA	NA	NA	653	BDEL collection	See OSF Repository
MM16A181a1	Cataglyphis	italica	ID	Mori, Emiliano	SchŠr, SŠmi	NA	Italy	Europe	39.998501	15.699765	NA	NA	NA	NA	656	BDEL collection	See OSF Repository
MM16A181b1	Aphaenogaster	campana	ID	Mori, Emiliano	SchŠr, SŠmi	NA	Italy	Europe	39.998501	15.699765	NA	NA	NA	NA	657	BDEL collection	See OSF Repository
MM16A182b1	Formica	cunicularia	ID	Mori, Emiliano	SchŠr, SŠmi	NA	Italy	Europe	42.942441	13.870986	NA	NA	NA	NA	656	BDEL collection	See OSF Repository
MM16A182c1	Lasius	neglectus	ID	Mori, Emiliano	Schifani, Enrico	NA	Italy	Europe	42.942441	13.870986	NA	NA	NA	NA	653	BDEL collection	See OSF Repository
MM16A183b1	Messor	ibericus	ID	Mori, Emiliano	SchŠr, SŠmi	NA	Italy	Europe	43.917171	12.908164	NA	NA	NA	NA	657	BDEL collection	See OSF Repository
MM16A183c1	Pheidole	pallidula	ID	Mori, Emiliano	SchŠr, SŠmi	NA	Italy	Europe	43.917171	12.908164	NA	NA	NA	NA	651	BDEL collection	See OSF Repository
MM16A184a1	Lasius	emarginatus	ID	Mori, Emiliano	SchŠr, SŠmi	NA	Italy	Europe	42.850854	13.569438	NA	NA	NA	NA	654	BDEL collection	See OSF Repository
MM16A188a1	Lasius	casevitzi	ID	Mori, Emiliano	SchŠr, SŠmi	NA	Italy	Europe	43.940707	12.772346	NA	NA	NA	NA	656	BDEL collection	See OSF Repository
MM16A188b1	Aphaenogaster	subterranea	genbank	Mori, Emiliano	Schifani, Enrico	NA	Italy	Europe	43.940707	12.772346	NA	NA	NA	NA	654	BDEL collection	See OSF Repository
MM16A189c1	Lasius	bombycinus	ID	Mori, Emiliano	Schifani, Enrico	NA	Italy	Europe	44.386247	11.741288	NA	NA	NA	Country	655	BDEL collection	See OSF Repository
MM16A193a1	Aphaenogaster	ichnusa	genbank	Mori, Emiliano	Schifani, Enrico	Giglio	Italy	Europe	42.335861	10.916279	NA	NA	NA	NA	658	BDEL collection	See OSF Repository
MM16A194c1	Crematogaster	scutellaris	ID	Mori, Emiliano	Menchetti, Mattia	Giglio	Italy	Europe	42.317795	10.919444	NA	NA	NA	NA	651	BDEL collection	See OSF Repository
MM16A194d1	Messor	capitatus	ID	Mori, Emiliano	Menchetti, Mattia	Giglio	Italy	Europe	42.317795	10.919444	NA	NA	NA	NA	655	BDEL collection	See OSF Repository
MM16A195a1	Lasius	emarginatus	ID	Mori, Emiliano	Menchetti, Mattia	Giglio	Italy	Europe	42.382624	10.882401	NA	NA	NA	NA	654	BDEL collection	See OSF Repository
MM16A202b1	Tetramorium	punctatum	ID	Galuppi, Mirko	Galuppi, Mirko	NA	Italy	Europe	41.880617	16.169954	NA	NA	NA	NA	653	BDEL collection	See OSF Repository
MM16A226a1	Camponotus	vagus	ID	Menchetti, Mattia	Menchetti, Mattia	NA	Italy	Europe	41.771362	13.00658104	NA	NA	NA	NA	657	BDEL collection	See OSF Repository
MM16A267a1	Hypoponera	punctatissima	ID	Menchetti, Mattia	Schifani, Enrico	NA	Italy	Europe	45.645447	13.772027	NA	NA	NA	NA	653	BDEL collection	See OSF Repository
MM16A454a1	Lasius	citrinus	ID	Viale, Sara	Schifani, Enrico	NA	Italy	Europe	44.686997	8.808116	NA	NA	NA	NA	655	BDEL collection	See OSF Repository
MM17A001a1	Monomorium	pharaonis	ID	Menchetti, Mattia; Mocilnik, Giorgia	Menchetti, Mattia	NA	Italy	Europe	43.768924	11.265268	NA	NA	NA	NA	655	BDEL collection	See OSF Repository
MM17A003a1	Temnothorax	italicus	ID	Menchetti, Mattia	Schifani, Enrico	NA	Italy	Europe	43.093522	10.989812	NA	NA	NA	NA	652	BDEL collection	See OSF Repository
MM17A007a1	Camponotus	dalmaticus	ID	Mocilnik, Giorgia	Menchetti, Mattia	NA	Italy	Europe	45.620105	13.879721	NA	NA	NA	NA	653	BDEL collection	See OSF Repository
MM17A030b1	Formica	cinerea	ID	Menchetti, Mattia	Schifani, Enrico	NA	Italy	Europe	43.722638	12.029372	NA	NA	NA	NA	654	BDEL collection	See OSF Repository
MM17A032a1	Camponotus	aethiops	ID	Menchetti, Mattia	Schifani, Enrico	NA	Italy	Europe	43.718924	12.035789	NA	NA	NA	NA	654	BDEL collection	See OSF Repository
MM17A043b1	Camponotus	lateralis	ID	Bertoni, Luca	Menchetti, Mattia	NA	Italy	Europe	44.818124	9.824507	NA	NA	NA	NA	653	BDEL collection	See OSF Repository
MM17A061b1	Colobopsis	truncata	ID	Mocilnik, Giorgia	Menchetti, Mattia	NA	Italy	Europe	45.781055	13.636893	NA	NA	NA	NA	654	BDEL collection	See OSF Repository
MM17A061c1	Formica	gagates	ID	Mocilnik, Giorgia	Menchetti, Mattia	NA	Italy	Europe	45.781055	13.636893	NA	NA	NA	NA	656	BDEL collection	See OSF Repository
MM17A061f1	Crematogaster	schmidti	ID	Mocilnik, Giorgia	Menchetti, Mattia	NA	Italy	Europe	45.781055	13.636893	NA	NA	NA	NA	654	BDEL collection	See OSF Repository
MM17A066a1	Aphaenogaster	ichnusa	genbank	Platania, Leonardo	Schifani, Enrico	Elba	Italy	Europe	42.75523	10.17051	NA	NA	NA	NA	658	BDEL collection	See OSF Repository
MM17A066c1	Messor	capitatus	ID	Platania, Leonardo	Schifani, Enrico	Elba	Italy	Europe	42.74969	10.16808	NA	NA	NA	NA	655	BDEL collection	See OSF Repository
MM17A066d1	Messor	minor	ID	Platania, Leonardo	Menchetti, Mattia	Elba	Italy	Europe	42.75122	10.16677	NA	NA	NA	NA	651	BDEL collection	See OSF Repository
MM17A066e1	Plagiolepis	pygmaea	ID	Platania, Leonardo	Menchetti, Mattia	Elba	Italy	Europe	42.75523	10.17051	NA	NA	NA	NA	657	BDEL collection	See OSF Repository
MM17A067c1	Myrmica	scabrinodis	ID	Platania, Leonardo	Gentile, Vincenzo	Elba	Italy	Europe	42.7525	10.2057	NA	NA	NA	NA	657	BDEL collection	See OSF Repository
MM17A071a1	Camponotus	aethiops	ID	Platania, Leonardo	Menchetti, Mattia	Elba	Italy	Europe	42.7525	10.2057	NA	NA	NA	NA	658	BDEL collection	See OSF Repository
MM17A078f1	Temnothorax	italicus	ID	Menchetti, Mattia	Schifani, Enrico	NA	Italy	Europe	43.720139	12.031871	NA	NA	NA	NA	654	BDEL collection	See OSF Repository
MM17A078g1	Tetramorium	moravicum	ID	Menchetti, Mattia	Gentile, Vincenzo	NA	Italy	Europe	43.720001	12.032238	NA	NA	NA	NA	654	BDEL collection	See OSF Repository
MM17A087b1	Crematogaster	sordidula	ID	Menchetti, Mattia	Menchetti, Mattia	NA	Italy	Europe	40.370209	17.309437	NA	NA	NA	NA	656	BDEL collection	See OSF Repository
MM17A088c1	Camponotus	piceus	ID	Menchetti, Mattia	Schifani, Enrico	NA	Italy	Europe	40.882624	16.692564	NA	NA	NA	NA	645	BDEL collection	See OSF Repository
MM17A091a1	Formica	gagates	ID	Menchetti, Mattia	Menchetti, Mattia	NA	Italy	Europe	40.702851	17.340108	NA	NA	NA	NA	655	BDEL collection	See OSF Repository
MM17A091b1	Messor	ibericus	ID	Menchetti, Mattia	Menchetti, Mattia	NA	Italy	Europe	40.702851	17.340108	NA	NA	NA	NA	655	BDEL collection	See OSF Repository
MM17A091c1	Pheidole	pallidula	ID	Menchetti, Mattia	Menchetti, Mattia	NA	Italy	Europe	40.702851	17.340108	NA	NA	NA	NA	655	BDEL collection	See OSF Repository
MM17A092a1	Camponotus	piceus	ID	Menchetti, Mattia	Menchetti, Mattia	NA	Italy	Europe	40.350579	18.334567	NA	NA	NA	NA	651	BDEL collection	See OSF Repository
MM17A092b1	Cataglyphis	italica	ID	Menchetti, Mattia	Menchetti, Mattia	NA	Italy	Europe	40.350579	18.334567	NA	TerraTypica	NA	NA	657	BDEL collection	See OSF Repository
MM17A092c1	Formica	cunicularia	ID	Menchetti, Mattia	Schifani, Enrico	NA	Italy	Europe	40.350579	18.334567	NA	NA	NA	NA	649	BDEL collection	See OSF Repository
MM17A092d1	Messor	minor	ID	Menchetti, Mattia	Schifani, Enrico	NA	Italy	Europe	40.350579	18.334567	NA	NA	NA	NA	655	BDEL collection	See OSF Repository
MM17A092e1	Monomorium	monomorium	ID	Menchetti, Mattia	Menchetti, Mattia	NA	Italy	Europe	40.350579	18.334567	NA	NA	NA	NA	655	BDEL collection	See OSF Repository
MM17A098a1	Cataglyphis	italica	ID	Menchetti, Mattia	Menchetti, Mattia	NA	Italy	Europe	40.127749	18.472583	NA	TerraTypica	NA	NA	653	BDEL collection	See OSF Repository
MM17A099a1	Formica	gagates	ID	Menchetti, Mattia	Schifani, Enrico	NA	Italy	Europe	40.661106	17.214855	NA	NA	NA	NA	440	BDEL collection	See OSF Repository
MM17A099b1	Plagiolepis	pygmaea	ID	Menchetti, Mattia	Menchetti, Mattia	NA	Italy	Europe	40.664744	17.215084	NA	NA	NA	NA	653	BDEL collection	See OSF Repository
MM17A099c1	Temnothorax	lichtensteini	ID	Menchetti, Mattia	Menchetti, Mattia	NA	Italy	Europe	40.669748	17.216018	NA	NA	NA	NA	657	BDEL collection	See OSF Repository
MM17A100d1	Aphaenogaster	campana	ID	Menchetti, Mattia	Menchetti, Mattia	NA	Italy	Europe	40.084803	18.483076	NA	NA	NA	NA	652	BDEL collection	See OSF Repository
MM17A100e1	Messor	ibericus	ID	Menchetti, Mattia	SchŠr, SŠmi	NA	Italy	Europe	40.083941	18.481611	NA	NA	NA	NA	657	BDEL collection	See OSF Repository
MM17A101b1	Crematogaster	scutellaris	ID	Menchetti, Mattia	Menchetti, Mattia	NA	Italy	Europe	40.776658	17.414455	NA	NA	NA	NA	656	BDEL collection	See OSF Repository
MM17A101d1	Tetramorium	caespitum	GRP	Menchetti, Mattia	Gentile, Vincenzo	NA	Italy	Europe	40.776658	17.414455	NA	NA	NA	NA	657	BDEL collection	See OSF Repository
MM17A108b1	Camponotus	aethiops	ID	Menchetti, Mattia	Menchetti, Mattia	NA	Italy	Europe	40.88569	16.692631	NA	NA	NA	NA	658	BDEL collection	See OSF Repository
MM17A108c1	Camponotus	lateralis	ID	Menchetti, Mattia	Menchetti, Mattia	NA	Italy	Europe	40.885492	16.692588	NA	NA	NA	NA	654	BDEL collection	See OSF Repository
MM17A108d1	Aphaenogaster	campana	ID	Menchetti, Mattia	Menchetti, Mattia	NA	Italy	Europe	40.882153	16.692484	NA	NA	NA	NA	653	BDEL collection	See OSF Repository
MM17A111a1	Cataglyphis	italica	ID	Menchetti, Mattia	Menchetti, Mattia	NA	Italy	Europe	40.802012	17.535728	NA	TerraTypica	NA	NA	653	BDEL collection	See OSF Repository
MM17A111b1	Messor	minor	ID	Menchetti, Mattia	Gentile, Vincenzo	NA	Italy	Europe	40.802012	17.535728	NA	NA	NA	NA	642	BDEL collection	See OSF Repository
MM17A134a1	Aphaenogaster	picena	ID	Menchetti, Mattia	Gentile, Vincenzo	NA	Italy	Europe	41.082885	16.27557	NA	NA	NA	NA	655	BDEL collection	See OSF Repository
MM17A137a1	Cataglyphis	italica	ID	Menchetti, Mattia	Menchetti, Mattia	NA	Italy	Europe	41.038862	16.344918	NA	TerraTypica	NA	NA	656	BDEL collection	See OSF Repository
MM17A137b1	Crematogaster	scutellaris	ID	Menchetti, Mattia	Menchetti, Mattia	NA	Italy	Europe	41.038897	16.344923	NA	NA	NA	NA	657	BDEL collection	See OSF Repository
MM17A137d1	Monomorium	monomorium	ID	Menchetti, Mattia	Menchetti, Mattia	NA	Italy	Europe	41.038897	16.344923	NA	NA	NA	NA	651	BDEL collection	See OSF Repository
MM17A139a1	Camponotus	fallax	ID	Menchetti, Mattia	Menchetti, Mattia	NA	Italy	Europe	40.670629	17.216608	NA	NA	NA	NA	654	BDEL collection	See OSF Repository
MM17A139b1	Camponotus	nylanderi	ID	Menchetti, Mattia	Menchetti, Mattia	NA	Italy	Europe	40.661119	17.214413	NA	NA	NA	NA	654	BDEL collection	See OSF Repository
MM17A143a1	Formica	fusca	ID	Mocilnik, Giorgia	Schifani, Enrico	NA	Italy	Europe	45.670538	13.800438	NA	NA	NA	NA	653	BDEL collection	See OSF Repository
MM17A143b1	Lasius	brunneus	ID	Mocilnik, Giorgia	Menchetti, Mattia	NA	Italy	Europe	45.670538	13.800438	NA	NA	NA	NA	654	BDEL collection	See OSF Repository
MM17A144a1	Camponotus	piceus	ID	Mocilnik, Giorgia	Menchetti, Mattia	NA	Italy	Europe	45.670538	13.800438	NA	NA	NA	NA	655	BDEL collection	See OSF Repository
MM17A144b1	Formica	gagates	ID	Mocilnik, Giorgia	Garc’a, Fede	NA	Italy	Europe	45.670538	13.800438	NA	NA	NA	NA	653	BDEL collection	See OSF Repository
MM17A144c1	Lasius	emarginatus	ID	Mocilnik, Giorgia	Menchetti, Mattia	NA	Italy	Europe	45.670538	13.800438	NA	NA	NA	NA	653	BDEL collection	See OSF Repository
MM17A144d1	Lasius	neglectus	ID	Mocilnik, Giorgia	Gentile, Vincenzo	NA	Italy	Europe	45.670538	13.800438	NA	NA	NA	NA	654	BDEL collection	See OSF Repository
MM17A144e1	Plagiolepis	pygmaea	ID	Mocilnik, Giorgia	Menchetti, Mattia	NA	Italy	Europe	45.670538	13.800438	NA	NA	NA	NA	654	BDEL collection	See OSF Repository
MM17A144f1	Aphaenogaster	subterranea	genbank	Mocilnik, Giorgia	Schifani, Enrico	NA	Italy	Europe	45.670538	13.800438	NA	NA	NA	NA	653	BDEL collection	See OSF Repository
MM17A144g1	Crematogaster	sordidula	ID	Mocilnik, Giorgia	Menchetti, Mattia	NA	Italy	Europe	45.670538	13.800438	NA	NA	NA	NA	655	BDEL collection	See OSF Repository
MM17A144h1	Pheidole	pallidula	ID	Mocilnik, Giorgia	Menchetti, Mattia	NA	Italy	Europe	45.670538	13.800438	NA	NA	NA	NA	650	BDEL collection	See OSF Repository
MM17A146a1	Camponotus	vagus	ID	Mocilnik, Giorgia	Menchetti, Mattia	NA	Italy	Europe	45.670538	13.800438	NA	NA	NA	NA	654	BDEL collection	See OSF Repository
MM17A147a1	Prenolepis	nitens	ID	Mocilnik, Giorgia	Menchetti, Mattia	NA	Italy	Europe	45.616404	13.886783	NA	NA	NA	NA	655	BDEL collection	See OSF Repository
MM17A149a1	Dolichoderus	quadripunctatus	ID	Mocilnik, Giorgia	Menchetti, Mattia	NA	Italy	Europe	44.049356	12.241425	NA	NA	NA	NA	657	BDEL collection	See OSF Repository
MM17A149b1	Camponotus	piceus	ID	Mocilnik, Giorgia	Menchetti, Mattia	NA	Italy	Europe	44.049356	12.241425	NA	NA	NA	NA	655	BDEL collection	See OSF Repository
MM17A152a1	Lasius	casevitzi	ID	Ferruzzi, Paola & Menchetti, Stefano	Schifani, Enrico	NA	Italy	Europe	43.564336	13.593945	NA	NA	NA	NA	654	BDEL collection	See OSF Repository
MM17A164a1	Linepithema	humile	ID	Mori, Emiliano	Menchetti, Mattia	Sardinia	Italy	Europe	41.079241	9.114576	NA	NA	NA	NA	654	BDEL collection	See OSF Repository
MM17A167a1	Tapinoma	magnum	CF	Mori, Emiliano	Menchetti, Mattia	Sardinia	Italy	Europe	40.822631	8.253853	NA	NA	NA	NA	656	BDEL collection	See OSF Repository
MM17A167b1	Aphaenogaster	spinosa	ID	Mori, Emiliano	Menchetti, Mattia	Sardinia	Italy	Europe	41.056371	8.953476	NA	TerraTypica	NA	NA	640	BDEL collection	See OSF Repository
MM17A169b1	Camponotus	vagus	ID	Mori, Emiliano	Menchetti, Mattia	Sardinia	Italy	Europe	41.102081	9.565298	NA	NA	NA	NA	655	BDEL collection	See OSF Repository
MM17A169c1	Formica	cunicularia	CF	Mori, Emiliano	Schifani, Enrico	Sardinia	Italy	Europe	41.102081	9.565298	NA	NA	NA	NA	648	BDEL collection	See OSF Repository
MM17A177a1	Lasius	distinguendus	ID	Mori, Emiliano	SchŠr, SŠmi	NA	Italy	Europe	43.051458	10.889995	NA	NA	NA	NA	655	BDEL collection	See OSF Repository
MM17A181a1	Camponotus	herculeanus	ID	Mori, Emiliano	Schifani, Enrico	NA	Italy	Europe	43.792898	11.819948	NA	NA	NA	NA	654	BDEL collection	See OSF Repository
MM17A183a1	Formica	lugubris	ID	Mori, Emiliano	Gentile, Vincenzo	NA	Italy	Europe	42.815344	11.520923	NA	NA	NA	NA	654	BDEL collection	See OSF Repository
MM17A183b1	Lasius	emarginatus	ID	Mori, Emiliano	Menchetti, Mattia	NA	Italy	Europe	42.815344	11.520923	NA	NA	NA	NA	654	BDEL collection	See OSF Repository
MM17A183c1	Myrmica	scabrinodis	ID	Mori, Emiliano	Gentile, Vincenzo	NA	Italy	Europe	42.815344	11.520923	NA	NA	NA	NA	658	BDEL collection	See OSF Repository
MM17A185a1	Formica	gagates	ID	Mori, Emiliano	Garc’a, Fede	NA	Italy	Europe	42.976855	10.565985	NA	NA	NA	NA	655	BDEL collection	See OSF Repository
MM17A186a1	Myrmica	rubra	ID	Mori, Emiliano	Gentile, Vincenzo	NA	Italy	Europe	45.050974	7.396104	NA	NA	NA	NA	657	BDEL collection	See OSF Repository
MM17A187b1	Formica	gagates	ID	Mori, Emiliano	Gentile, Vincenzo	NA	Italy	Europe	43.088515	10.9847785	NA	NA	NA	NA	656	BDEL collection	See OSF Repository
MM17A191b1	Formica	clara	ID	Menchetti, Mattia	Menchetti, Mattia	NA	Spain	Europe	41.368108	2.159803	NA	NA	NA	NA	649	BDEL collection	See OSF Repository
MM17A193d1	Tetramorium	semilaeve	ID	Menchetti, Mattia	Gentile, Vincenzo	NA	Spain	Europe	41.447358	2.142935	NA	NA	NA	NA	654	BDEL collection	See OSF Repository
MM17A194a1	Formica	selysi	ID	Menchetti, Mattia; Bruni, Giacomo	Schifani, Enrico & Menchetti, Mattia	NA	Italy	Europe	44.057657	10.844517	NA	NA	NA	NA	655	BDEL collection	See OSF Repository
MM17A194b1	Lasius	platythorax	ID	Menchetti, Mattia; Bruni, Giacomo	Schifani, Enrico	NA	Italy	Europe	44.056211	10.849041	NA	NA	NA	NA	657	BDEL collection	See OSF Repository
MM17A194c1	Myrmica	rubra	ID	Menchetti, Mattia; Bruni, Giacomo	Menchetti, Mattia	NA	Italy	Europe	44.057657	10.844517	NA	NA	NA	NA	655	BDEL collection	See OSF Repository
MM17A195a1	Formica	rufibarbis	ID	Menchetti, Mattia; Bruni, Giacomo	Schifani, Enrico	NA	Italy	Europe	44.056299	10.849051	NA	NA	NA	NA	647	BDEL collection	See OSF Repository
MM17A196d1	Myrmica	ruginodis	ID	Menchetti, Mattia; Bruni, Giacomo	SchŠr, SŠmi	NA	Italy	Europe	44.032706	10.852397	NA	NA	NA	NA	653	BDEL collection	See OSF Repository
MM17A197a1	Camponotus	ligniperda	ID	Menchetti, Mattia; Bruni, Giacomo	Menchetti, Mattia	NA	Italy	Europe	44.056911	10.845063	NA	NA	NA	NA	656	BDEL collection	See OSF Repository
MM17A198c1	Temnothorax	alienus	ID	Menchetti, Mattia	Schifani, Enrico	NA	Italy	Europe	43.587451	11.932448	NA	NA	NA	NA	653	BDEL collection	See OSF Repository
MM17A199b1	Camponotus	oertzeni	ID	Menchetti, Mattia	Schifani, Enrico	NA	Italy	Europe	43.587816	11.932893	NA	NA	NA	Country	653	BDEL collection	See OSF Repository
MM17A199f1	Temnothorax	leviceps	ID	Menchetti, Mattia	Menchetti, Mattia & Schifani, Enrico	NA	Italy	Europe	43.587941	11.933411	NA	NA	NA	NA	654	BDEL collection	See OSF Repository
MM17A202a1	Lasius	paralienus	ID	Platania, Leonardo	Schifani, Enrico	NA	Italy	Europe	43.86	11.24	NA	NA	NA	NA	654	BDEL collection	See OSF Repository
MM17A205a1	Lasius	myops	ID	Menchetti, Mattia	SchŠr, SŠmi	NA	Italy	Europe	43.5879	11.9334	NA	NA	NA	NA	655	BDEL collection	See OSF Repository
MM17A207a1	Solenopsis	fugax	CF	Menchetti, Mattia	Schifani, Enrico & Menchetti, Mattia	NA	Italy	Europe	43.5879	11.9334	NA	NA	NA	NA	656	BDEL collection	See OSF Repository
MM17A207b1	Tetramorium	impurum	ID	Menchetti, Mattia	Garc’a, Fede	NA	Italy	Europe	43.5879	11.9334	NA	NA	NA	NA	653	BDEL collection	See OSF Repository
MM17A210b1	Temnothorax	gallei	ID	Menchetti, Mattia	Menchetti, Mattia & Schifani, Enrico	NA	Italy	Europe	43.5879	11.9334	NA	NA	NA	NA	653	BDEL collection	See OSF Repository
MM17A215a1	Bothriomyrmex	communista	ID	Schifani, Enrico	Schifani, Enrico	Sicily	Italy	Europe	37.872687	13.39966	NA	NA	NA	NA	654	BDEL collection	See OSF Repository
MM17A216a1	Lasius	paralienus	ID	Menchetti, Mattia	Schifani, Enrico	NA	Italy	Europe	43.5879	11.9334	NA	NA	NA	NA	656	BDEL collection	See OSF Repository
MM17A216b1	Plagiolepis	xene	ID	Menchetti, Mattia	Schifani, Enrico	NA	Italy	Europe	43.5879	11.9334	NA	NA	NA	NA	653	BDEL collection	See OSF Repository
MM17A216c1	Plagiolepis	pygmaea	ID	Menchetti, Mattia	Menchetti, Mattia	NA	Italy	Europe	43.5879	11.9334	NA	NA	NA	NA	656	BDEL collection	See OSF Repository
MM17A216d1	Solenopsis	fugax	ID	Menchetti, Mattia	Schifani, Enrico	NA	Italy	Europe	43.5879	11.9334	NA	NA	NA	NA	655	BDEL collection	See OSF Repository
MM17A230a1	Formica	rufa	GRP	Menchetti, Mattia	Schifani, Enrico	NA	UK	Europe	51.298732	1.062559	NA	NA	NA	NA	652	BDEL collection	See OSF Repository
MM17A230b1	Lasius	niger	ID	Menchetti, Mattia	Schifani, Enrico	NA	United Kingdom	Europe	51.288197	1.074761	NA	NA	NA	NA	658	BDEL collection	See OSF Repository
MM17A235a1	Camponotus	fallax	ID	Ancillotto, Leonardo	Schifani, Enrico	NA	Italy	Europe	40.806764	14.419769	NA	NA	NA	NA	655	BDEL collection	See OSF Repository
MM17A236a1	Messor	capitatus	ID	Menchetti, Mattia	Menchetti, Mattia	NA	Italy	Europe	44.117941	11.23709	NA	NA	NA	NA	655	BDEL collection	See OSF Repository
MM17A243a1	Aphaenogaster	splendida	ID	Schifani, Enrico	Schifani, Enrico	Sicily	Italy	Europe	38.11181	13.37203	NA	NA	NA	NA	655	BDEL collection	See OSF Repository
MM17A245a1	Aphaenogaster	pallida	ID	Schifani, Enrico	Schifani, Enrico	NA	Italy	Europe	37.993	15.93552	NA	NA	NA	NA	649	BDEL collection	See OSF Repository
MM17A247a1	Tetramorium	punctatum	ID	Schifani, Enrico	Schifani, Enrico	NA	Italy	Europe	37.99299	15.93553	NA	NA	NA	NA	656	BDEL collection	See OSF Repository
MM17A250b1	Aphaenogaster	subterraneosplendida	ID	Schifani, Enrico	Schifani, Enrico	NA	Italy	Europe	37.98292	15.94182	NA	NA	NA	NA	654	BDEL collection	See OSF Repository
MM17A250c1	Pheidole	pallidula	ID	Schifani, Enrico	Schifani, Enrico	NA	Italy	Europe	37.98292	15.94182	NA	NA	NA	NA	652	BDEL collection	See OSF Repository
MM17A253a1	Cryptopone	ochracea	ID	Mantua, Diego	Menchetti, Mattia	NA	Italy	Europe	41.77613	12.94282	NA	NA	NA	NA	655	BDEL collection	See OSF Repository
MM17A253b1	Lasius	myops	ID	Mantua, Diego	Schifani, Enrico & Menchetti, Mattia	NA	Italy	Europe	41.77613	12.94282	NA	NA	NA	NA	655	BDEL collection	See OSF Repository
MM17A253d1	Polyergus	rufescens	ID	Mantua, Diego	Menchetti, Mattia	NA	Italy	Europe	41.77613	12.94282	NA	NA	NA	NA	653	BDEL collection	See OSF Repository
MM17A254a1	Stigmatomma	impressifrons	ID	Mantua, Diego	Menchetti, Mattia	NA	Italy	Europe	41.89927	13.01466	NA	NA	NA	NA	654	BDEL collection	See OSF Repository
MM17A255a1	Polyergus	rufescens	ID	Cioppa, Dario	Menchetti, Mattia	NA	Italy	Europe	44.7006241	11.4061138	NA	NA	NA	NA	654	BDEL collection	See OSF Repository
MM17A256c1	Strumigenys	tenuipilis	ID	Cioppa, Dario	Schifani, Enrico	NA	Italy	Europe	44.700871	11.395481	NA	TerraTypica	NA	NA	654	BDEL collection	See OSF Repository
MM17A257a1	Aphaenogaster	campana	ID	Scupola, Antonio	Scupola, Antonio	NA	Italy	Europe	39.8297	18.2796	NA	NA	NA	NA	655	BDEL collection	See OSF Repository
MM17A257b1	Aphaenogaster	ovaticeps	ID	Scupola, Antonio	Scupola, Antonio	NA	Italy	Europe	39.8297	18.2796	NA	NA	NA	NA	655	BDEL collection	See OSF Repository
MM17A257c1	Camponotus	piceus	ID	Scupola, Antonio	Scupola, Antonio	NA	Italy	Europe	39.8297	18.2796	NA	NA	NA	NA	655	BDEL collection	See OSF Repository
MM17A257d1	Lepisiota	nigra	ID	Scupola, Antonio	Scupola, Antonio	NA	Italy	Europe	39.8297	18.2796	NA	NA	NA	NA	561	BDEL collection	See OSF Repository
MM17A258a1	Polyergus	rufescens	ID	Bertoni, Luca	Menchetti, Mattia	NA	Italy	Europe	44.8151	9.82	NA	NA	NA	NA	654	BDEL collection	See OSF Repository
MM17A258b1	Lasius	myops	ID	Bertoni, Luca	Schifani, Enrico	NA	Italy	Europe	44.8151	9.82	NA	NA	NA	NA	653	BDEL collection	See OSF Repository
MM17A259b1	Myrmica	hellenica	ID	Bertoni, Luca	Rigato, Fabrizio	NA	Italy	Europe	44.384671	11.22302	NA	NA	NA	NA	651	BDEL collection	See OSF Repository
MM17A259c1	Solenopsis	fugax	ID	Bertoni, Luca	Schifani, Enrico	NA	Italy	Europe	44.8151	9.82	NA	NA	NA	NA	656	BDEL collection	See OSF Repository
MM17A260a1	Camponotus	oertzeni	ID	Gentile, Vincenzo	Menchetti, Mattia; Gentile, Vincenzo	NA	Italy	Europe	40.66649	14.49977	NA	NA	NA	Country	656	BDEL collection	See OSF Repository
MM17A260d1	Tetramorium	meridionale	ID	Gentile, Vincenzo	Gentile, Vincenzo	NA	Italy	Europe	40.54618	15.44564	NA	TerraTypica	NA	NA	653	BDEL collection	See OSF Repository
MM17A261a1	Dolichoderus	quadripunctatus	ID	Nalini, Elia	Nalini, Elia	NA	Italy	Europe	45.71321	9.37133	NA	NA	NA	NA	655	BDEL collection	See OSF Repository
MM17A261c1	Stenamma	debile	ID	Nalini, Elia	Nalini, Elia	NA	Italy	Europe	45.88278	8.4492	NA	NA	NA	NA	654	BDEL collection	See OSF Repository
MM17A262a1	Formica	exsecta	ID	Dolci, Valerio; Nalini, Elia	Schifani, Enrico & Menchetti, Mattia	NA	Italy	Europe	45.88278	8.4492	NA	NA	NA	NA	654	BDEL collection	See OSF Repository
MM17A262b1	Lasius	flavus	ID	Dolci, Valerio; Nalini, Elia	Nalini, Elia	NA	Italy	Europe	45.88278	8.4492	NA	NA	NA	NA	655	BDEL collection	See OSF Repository
MM17A262d1	Myrmica	scabrinodis	ID	Dolci, Valerio; Nalini, Elia	Gentile, Vincenzo	NA	Italy	Europe	45.88278	8.4492	NA	NA	NA	NA	649	BDEL collection	See OSF Repository
MM17A262e1	Temnothorax	luteus	ID	Dolci, Valerio; Nalini, Elia	Gentile, Vincenzo, Menchetti, Mattia, & Schifani, Enrico	NA	Italy	Europe	45.88278	8.4492	NA	NA	NA	NA	654	BDEL collection	See OSF Repository
MM17A263a1	Formica	rufa	ID	Dolci, Valerio; Nalini, Elia	Gentile, Vincenzo	NA	Italy	Europe	45.88278	8.4492	NA	NA	NA	NA	652	BDEL collection	See OSF Repository
MM17A263b1	Lasius	psammophilus	ID	Dolci, Valerio; Nalini, Elia	Schifani, Enrico	NA	Italy	Europe	45.88278	8.4492	NA	NA	NA	NA	656	BDEL collection	See OSF Repository
MM17A263c1	Lasius	psammophilus	ID	Dolci, Valerio; Nalini, Elia	Nalini, Elia	NA	Italy	Europe	45.88278	8.4492	NA	NA	NA	NA	657	BDEL collection	See OSF Repository
MM17A264a1	Manica	rubida	ID	Dolci, Valerio; Nalini, Elia	Menchetti, Mattia	NA	Italy	Europe	45.88278	8.4492	NA	NA	NA	NA	657	BDEL collection	See OSF Repository
MM17A266a1	Lasius	fuliginosus	ID	Nalini, Elia	Menchetti, Mattia	NA	Italy	Europe	45.57763	9.36179	NA	NA	NA	NA	654	BDEL collection	See OSF Repository
MM17A270a1	Formica	lugubris	ID	Nalini, Elia	Gentile, Vincenzo	NA	Italy	Europe	46.05089	9.36392	NA	NA	NA	NA	644	BDEL collection	See OSF Repository
MM17A275a1	Cryptopone	ochracea	ID	Nalini, Elia	Nalini, Elia	NA	Italy	Europe	45.61002	9.2803	NA	NA	NA	NA	655	BDEL collection	See OSF Repository
MM17A275b1	Formica	gagates	ID	Nalini, Elia	Menchetti, Mattia; Schifani, Enrico	NA	Italy	Europe	45.61002	9.2803	NA	NA	NA	NA	657	BDEL collection	See OSF Repository
MM17A278a1	Monomorium	pharaonis	ID	Menchetti, Mattia	Menchetti, Mattia	NA	Italy	Europe	43.47129	11.85501	NA	NA	NA	NA	658	BDEL collection	See OSF Repository
MM17A279a1	Aphaenogaster	campana	ID	Gentile, Vincenzo; Maglio, Guglielmo	Maglio, Guglielmo	NA	Italy	Europe	40.54312	15.44987	NA	TerraTypica	NA	NA	654	BDEL collection	See OSF Repository
MM17A279b1	Crematogaster	sordidula	ID	Maglio, Guglielmo	Maglio, Guglielmo	NA	Italy	Europe	40.54312	15.44987	NA	NA	NA	NA	654	BDEL collection	See OSF Repository
MM17A279c1	Pheidole	pallidula	ID	Maglio, Guglielmo	Menchetti, Mattia	NA	Italy	Europe	40.83054	14.2196	NA	NA	NA	NA	656	BDEL collection	See OSF Repository
MM17A282a1	Messor	ibericus	ID	Bruni, Giacomo; Ricciardi, Giulia	Menchetti, Mattia	Corsica	France	Europe	42.303409	9.152967	NA	NA	NA	NA	649	BDEL collection	See OSF Repository
MM17A284a1	Tapinoma	magnum	CF	Menchetti, Mattia	Schifani, Enrico	Capraia	Italy	Europe	43.048663	9.839246	NA	NA	NA	NA	654	BDEL collection	See OSF Repository
MM17A289a1	Tetramorium	caespitum	GRP	Menchetti, Mattia	Gentile, Vincenzo	NA	Italy	Europe	40.952905	15.630741	NA	NA	NA	NA	654	BDEL collection	See OSF Repository
MM17A292d1	Hypoponera	eduardi	ID	Menchetti, Mattia	SchŠr, SŠmi	NA	Italy	Europe	43.47123	11.854882	NA	NA	NA	NA	653	BDEL collection	See OSF Repository
MM17A298b1	Camponotus	aethiops	ID	Menchetti, Mattia	Schifani, Enrico	NA	Italy	Europe	43.869255	10.827729	NA	NA	NA	NA	654	BDEL collection	See OSF Repository
MM17A306a1	Camponotus	aethiops	ID	Manca, Fabio	Schifani, Enrico	Sardinia	Italy	Europe	39.253421	8.438031	NA	NA	NA	NA	658	BDEL collection	See OSF Repository
MM17A306b1	Camponotus	lateralis	ID	Manca, Fabio	Menchetti, Mattia	Sardinia	Italy	Europe	39.253457	8.438031	NA	NA	NA	NA	655	BDEL collection	See OSF Repository
MM17A306c1	Messor	ibericus	ID	Manca, Fabio	Menchetti, Mattia	Sardinia	Italy	Europe	39.253153	8.438264	NA	NA	NA	NA	655	BDEL collection	See OSF Repository
MM17A306e1	Pheidole	pallidula	ID	Manca, Fabio	Menchetti, Mattia	Sardinia	Italy	Europe	39.253397	8.438084	NA	NA	NA	NA	653	BDEL collection	See OSF Repository
MM17A307a1	Formica	clara	ID	Manca, Fabio	Menchetti, Mattia	Sardinia	Italy	Europe	39.253144	8.438164	NA	NA	NA	NA	647	BDEL collection	See OSF Repository
MM17A307b1	Aphaenogaster	senilis	ID	Manca, Fabio	Menchetti, Mattia	Sardinia	Italy	Europe	39.253061	8.438124	NA	TerraTypica	NA	NA	651	BDEL collection	See OSF Repository
MM17A307c1	Messor	minor	ID	Manca, Fabio	Menchetti, Mattia	Sardinia	Italy	Europe	39.253311	8.437975	NA	TerraTypica	NA	NA	654	BDEL collection	See OSF Repository
MM17A308b1	Messor	wasmanni	ID	Manca, Fabio	Menchetti, Mattia	Sardinia	Italy	Europe	39.250641	8.436881	NA	TerraTypica	NA	NA	656	BDEL collection	See OSF Repository
MM17A319b1	Aphaenogaster	spinosa	ID	Menchetti, Mattia	Menchetti, Mattia	Montecristo	Italy	Europe	42.334	10.298	NA	NA	NA	NA	652	BDEL collection	See OSF Repository
MM17A320b1	Messor	capitatus	ID	Menchetti, Mattia	Schifani, Enrico	Montecristo	Italy	Europe	42.334	10.298	NA	NA	NA	NA	652	BDEL collection	See OSF Repository
MM17A321a1	Messor	capitatus	ID	Menchetti, Mattia	Menchetti, Mattia	Montecristo	Italy	Europe	42.334	10.298	NA	NA	NA	NA	656	BDEL collection	See OSF Repository
MM17A375b1	Strumigenys	baudueri	ID	Cioppa, Dario	Schifani, Enrico	NA	Italy	Europe	44.700871	11.395481	NA	NA	NA	NA	651	BDEL collection	See OSF Repository
MM17A375c1	Strumigenys	tenuipilis	ID	Cioppa, Dario	Schifani, Enrico	NA	Italy	Europe	44.6994889	11.3946577	NA	TerraTypica	NA	NA	653	BDEL collection	See OSF Repository
MM18A001a1	Stigmatomma	denticulatum	ID	Cioppa, Dario	Menchetti, Mattia	NA	Italy	Europe	44.700871	11.395481	NA	NA	NA	NA	647	BDEL collection	See OSF Repository
MM18A001b1	Lasius	fuliginosus	ID	Cioppa, Dario	Cioppa, Dario	NA	Italy	Europe	44.6930308	11.3969362	NA	NA	NA	NA	653	BDEL collection	See OSF Repository
MM18A002d1	Lasius	distinguendus	ID	Cioppa, Dario	SchŠr, SŠmi	NA	Italy	Europe	44.6930308	11.3969362	NA	NA	NA	NA	652	BDEL collection	See OSF Repository
MM18A002f1	Strumigenys	baudueri	ID	Cioppa, Dario	Gentile, Vincenzo	NA	Italy	Europe	44.700871	11.395481	NA	NA	NA	NA	656	BDEL collection	See OSF Repository
MM18A002g1	Strumigenys	tenuipilis	ID	Cioppa, Dario	Menchetti, Mattia	NA	Italy	Europe	44.700871	11.395481	NA	TerraTypica	NA	NA	655	BDEL collection	See OSF Repository
MM18A002i1	Ponera	coarctata	ID	Cioppa, Dario	Menchetti, Mattia	NA	Italy	Europe	44.6994889	11.3946577	NA	NA	NA	NA	656	BDEL collection	See OSF Repository
MM18A003a1	Cryptopone	ochracea	ID	Cioppa, Dario	Menchetti, Mattia	NA	Italy	Europe	44.7006241	11.4061138	NA	TerraTypica	NA	NA	654	BDEL collection	See OSF Repository
MM18A003c1	Hypoponera	eduardi	ID	Cioppa, Dario	Menchetti, Mattia	NA	Italy	Europe	44.7	11.4	NA	NA	NA	NA	654	BDEL collection	See OSF Repository
MM18A003d1	Lasius	brunneus	ID	Cioppa, Dario	Menchetti, Mattia	NA	Italy	Europe	44.703085	11.401806	NA	NA	NA	NA	654	BDEL collection	See OSF Repository
MM18A003e1	Lasius	myops	ID	Cioppa, Dario	SchŠr, SŠmi	NA	Italy	Europe	44.6930308	11.3969362	NA	NA	NA	NA	655	BDEL collection	See OSF Repository
MM18A003g1	Pheidole	pallidula	ID	Cioppa, Dario	Menchetti, Mattia	NA	Italy	Europe	44.6930308	11.3969362	NA	NA	NA	NA	654	BDEL collection	See OSF Repository
MM18A005a1	Tapinoma	magnum	ID	Cioppa, Dario	Gentile, Vincenzo	NA	Italy	Europe	44.6930308	11.3969362	NA	NA	NA	NA	653	BDEL collection	See OSF Repository
MM18A005b1	Lasius	emarginatus	ID	Cioppa, Dario	Gentile, Vincenzo	NA	Italy	Europe	44.700871	11.395481	NA	NA	NA	NA	651	BDEL collection	See OSF Repository
MM18A005f1	Solenopsis	juliae	ID	Cioppa, Dario	Menchetti, Mattia & Schifani, Enrico	NA	Italy	Europe	44.700871	11.395481	NA	NA	NA	Country	653	BDEL collection	See OSF Repository
MM18A006b1	Messor	capitatus	ID	Platania, Leonardo	Menchetti, Mattia	NA	Italy	Europe	41.993794	12.152594	NA	NA	NA	NA	653	BDEL collection	See OSF Repository
MM18A038a1	Cardiocondyla	elegans	ID	Gentile, Vincenzo	Gentile, Vincenzo	NA	Italy	Europe	44.531308	11.029306	NA	TerraTypica	NA	NA	656	BDEL collection	See OSF Repository
MM18A038c1	Plagiolepis	grassei	ID	Cioppa, Dario	Schifani, Enrico & Menchetti, Mattia	NA	Italy	Europe	44.6994889	11.3946577	NA	NA	NA	ItalianPeninsula	654	BDEL collection	See OSF Repository
MM18A038d1	Plagiolepis	pygmaea	ID	Cioppa, Dario	Menchetti, Mattia	NA	Italy	Europe	44.6994889	11.3946577	NA	NA	NA	NA	654	BDEL collection	See OSF Repository
MM18A043a1	Aphaenogaster	ichnusa	genbank	Menchetti, Mattia	Schifani, Enrico	NA	Italy	Europe	43.860405	11.239535	NA	NA	NA	NA	658	BDEL collection	See OSF Repository
MM18A044a1	Aphaenogaster	subterranea	genbank	Menchetti, Mattia	Schifani, Enrico	NA	Italy	Europe	43.858025	11.239197	NA	NA	NA	NA	658	BDEL collection	See OSF Repository
MM18A044d1	Formica	gagates	ID	Menchetti, Mattia	Schifani, Enrico	NA	Italy	Europe	43.864938	11.240328	NA	NA	NA	NA	656	BDEL collection	See OSF Repository
MM18A044f1	Temnothorax	nylanderi	ID	Menchetti, Mattia	Schifani, Enrico	NA	Italy	Europe	43.860191	11.239412	NA	NA	NA	NA	655	BDEL collection	See OSF Repository
MM18A045b1	Aphaenogaster	spinosa	ID	Mori, Emiliano	Menchetti, Mattia	NA	Italy	Europe	42.6	11.5	NA	NA	NA	NA	655	BDEL collection	See OSF Repository
MM18A049f1	Messor	minor	ID	Menchetti, Mattia	Menchetti, Mattia	NA	Italy	Europe	43.470265	11.863441	NA	NA	NA	NA	653	BDEL collection	See OSF Repository
MM18A050a1	Aphaenogaster	sardoa	ID	Schifani, Enrico	Schifani, Enrico	Sicily	Italy	Europe	37.865866	13.300869	NA	NA	NA	NA	653	BDEL collection	See OSF Repository
MM18A050b1	Camponotus	barbaricus	ID	Schifani, Enrico	Schifani, Enrico	Sicily	Italy	Europe	38.173049	13.35104	NA	NA	NA	NA	653	BDEL collection	See OSF Repository
MM18A050c1	Crematogaster	laestrygon	ID	Schifani, Enrico	Schifani, Enrico	Sicily	Italy	Europe	38.190037	13.335501	NA	NA	NA	NA	655	BDEL collection	See OSF Repository
MM18A051a1	Lasius	maltaeus	genbank	Schifani, Enrico	Schifani, Enrico	Sicily	Italy	Europe	38.036561	13.201658	NA	NA	NA	NA	658	BDEL collection	See OSF Repository
MM18A052a1	Lasius	maltaeus	genbank	Schifani, Enrico	Schifani, Enrico	Sicily	Italy	Europe	38.099857	13.262999	NA	NA	NA	NA	658	BDEL collection	See OSF Repository
MM18A053a1	Lasius	maltaeus	genbank	Schifani, Enrico	Schifani, Enrico	Sicily	Italy	Europe	38.033273	13.288582	NA	NA	NA	NA	658	BDEL collection	See OSF Repository
MM18A054c1	Pheidole	indica	ID	Menchetti, Mattia	Menchetti, Mattia	NA	Spain	Europe	41.379372	2.132354	NA	NA	NA	NA	658	BDEL collection	See OSF Repository
MM18A060a1	Formica	gagates	ID	Menchetti, Mattia	Schifani, Enrico	NA	Spain	Europe	41.419906	2.097357	NA	NA	NA	NA	654	BDEL collection	See OSF Repository
MM18A067g1	Temnothorax	aveli	ID	Menchetti, Mattia	Schifani, Enrico	NA	Spain	Europe	41.419825	2.097481	NA	NA	NA	NA	654	BDEL collection	See OSF Repository
MM18A069d1	Plagiolepis	xene	ID	Menchetti, Mattia	Menchetti, Mattia	NA	Spain	Europe	41.419356	2.101969	NA	NA	NA	NA	653	BDEL collection	See OSF Repository
MM18A069e1	Plagiolepis	pygmaea	ID	Menchetti, Mattia	Menchetti, Mattia	NA	Spain	Europe	41.419356	2.101969	NA	NA	NA	NA	657	BDEL collection	See OSF Repository
MM18A075a1	Camponotus	piceus	ID	Menchetti, Mattia	Menchetti, Mattia	NA	Spain	Europe	41.419681	2.102211	NA	NA	NA	NA	658	BDEL collection	See OSF Repository
MM18A080a1	Lasius	emarginatus	ID	Menchetti, Mattia	Gentile, Vincenzo	NA	Spain	Europe	41.641271	2.018268	NA	NA	NA	NA	653	BDEL collection	See OSF Repository
MM18A080c1	Temnothorax	kutteri	ID	Menchetti, Mattia	Menchetti, Mattia	NA	Spain	Europe	41.625566	2.021607	NA	NA	NA	NA	653	BDEL collection	See OSF Repository
MM18A080d1	Temnothorax	racovitzai	ID	Menchetti, Mattia	Schifani, Enrico & Menchetti, Mattia	NA	Spain	Europe	41.625566	2.021607	NA	NA	NA	NA	654	BDEL collection	See OSF Repository
MM18A081a1	Aphaenogaster	ichnusa	genbank	Menchetti, Mattia	Menchetti, Mattia; Schifani, Enrico	NA	Spain	Europe	41.620771	2.014744	NA	NA	NA	NA	658	BDEL collection	See OSF Repository
MM18A084a1	Aphaenogaster	gibbosa	ID	Menchetti, Mattia	Gentile, Vincenzo	NA	Spain	Europe	41.624601	2.020208	NA	NA	NA	NA	655	BDEL collection	See OSF Repository
MM18A084d1	Temnothorax	atlantis	ID	Menchetti, Mattia	Gentile, Vincenzo	NA	Spain	Europe	41.624492	2.020159	NA	NA	NA	NA	654	BDEL collection	See OSF Repository
MM18A090b1	Lasius	neglectus	ID	Menchetti, Mattia	Schifani, Enrico	NA	Spain	Europe	41.620301	2.014238	NA	NA	NA	NA	654	BDEL collection	See OSF Repository
MM18A093a1	Crematogaster	sordidula	ID	Menchetti, Mattia	Menchetti, Mattia	NA	Spain	Europe	41.640192	2.019683	NA	NA	NA	NA	653	BDEL collection	See OSF Repository
MM18A093b1	Iberoformica	subrufa	ID	Menchetti, Mattia	Menchetti, Mattia	NA	Spain	Europe	41.640262	2.016951	NA	NA	NA	NA	656	BDEL collection	See OSF Repository
MM18A100a1	Formica	paralugubris	ID	Menchetti, Mattia	Gentile, Vincenzo	NA	Italy	Europe	43.866264	11.729668	NA	NA	NA	NA	655	BDEL collection	See OSF Repository
MM18A101a1	Formica	sanguinea	ID	Menchetti, Mattia	Gentile, Vincenzo	NA	Italy	Europe	43.863789	11.731353	NA	NA	NA	NA	657	BDEL collection	See OSF Repository
MM18A101b1	Tapinoma	erraticum	ID	Menchetti, Mattia	Gentile, Vincenzo	NA	Italy	Europe	43.865616	11.727988	NA	NA	NA	NA	653	BDEL collection	See OSF Repository
MM18A103b1	Lasius	psammophilus	ID	Platania, Leonardo	Gentile, Vincenzo	NA	Italy	Europe	43.862954	11.731862	NA	NA	NA	NA	656	BDEL collection	See OSF Repository
MM18A105a1	Formica	clara	ID	Menchetti, Mattia	Schifani, Enrico	NA	Italy	Europe	43.865332	11.728782	NA	NA	NA	NA	645	BDEL collection	See OSF Repository
MM18A107a1	Formica	cunicularia	ID	Menchetti, Mattia	Schifani, Enrico	NA	Italy	Europe	43.859908	11.743982	NA	NA	NA	NA	648	BDEL collection	See OSF Repository
MM18A108a1	Linepithema	humile	ID	Menchetti, Mattia	Menchetti, Mattia	NA	Spain	Europe	41.419061	2.166609	NA	NA	NA	NA	653	BDEL collection	See OSF Repository
MM18A116a1	Cataglyphis	italica	ID	Ferruzzi, Paola & Menchetti, Stefano	Menchetti, Mattia	NA	Italy	Europe	39.999823	18.029604	NA	TerraTypica	NA	NA	655	BDEL collection	See OSF Repository
MM18A117b1	Lasius	lasioides	ID	Ferruzzi, Paola & Menchetti, Stefano	Schifani, Enrico	NA	Italy	Europe	39.796239	18.36901	NA	NA	NA	NA	654	BDEL collection	See OSF Repository
MM18A117c1	Lepisiota	frauenfeldi	ID	Ferruzzi, Paola & Menchetti, Stefano	Schifani, Enrico	NA	Italy	Europe	39.796239	18.36901	NA	NA	NA	NA	654	BDEL collection	See OSF Repository
MM18A123a1	Formica	fusca	ID	Menchetti, Mattia	Gentile, Vincenzo	NA	Italy	Europe	43.827229	11.810353	NA	NA	NA	NA	653	BDEL collection	See OSF Repository
MM18A123b1	Tetramorium	caespitum	GRP	Menchetti, Mattia	NA	NA	Italy	Europe	43.826488	11.811448	NA	NA	NA	NA	650	BDEL collection	See OSF Repository
MM18A134c1	Stenamma	debile	ID	Menchetti, Mattia	Schifani, Enrico; Gentile, Vincenzo	NA	Italy	Europe	43.714423	11.951862	NA	NA	NA	NA	655	BDEL collection	See OSF Repository
MM18A141a1	Messor	minor	ID	Menchetti, Mattia; Sbrega, Elisabetta	Menchetti, Mattia	NA	Italy	Europe	41.883302	12.436781	NA	NA	NA	NA	645	BDEL collection	See OSF Repository
MM18A142a1	Messor	wasmanni	ID	Menchetti, Mattia; Sbrega, Elisabetta	Menchetti, Mattia	NA	Italy	Europe	41.882347	12.441597	NA	NA	NA	NA	654	BDEL collection	See OSF Repository
MM18A144g1	Crematogaster	scutellaris	ID	Menchetti, Mattia; Sbrega, Elisabetta	Menchetti, Mattia	NA	Italy	Europe	41.953111	12.424122	NA	NA	NA	NA	655	BDEL collection	See OSF Repository
MM18A151a1	Messor	wasmanni	ID	Menchetti, Mattia; Sbrega, Elisabetta	Menchetti, Mattia	NA	Italy	Europe	41.883252	12.436802	NA	NA	NA	NA	654	BDEL collection	See OSF Repository
MM18A153c1	Pheidole	megacephala	ID	Menchetti, Mattia	Menchetti, Mattia	NA	Spain	Europe	41.393716	2.148505	NA	NA	NA	NA	655	BDEL collection	See OSF Repository
MM18A154a1	Pheidole	indica	ID	Menchetti, Mattia	Menchetti, Mattia; Schifani, Enrico	NA	Spain	Europe	41.379435	2.132198	NA	NA	NA	NA	657	BDEL collection	See OSF Repository
MM18A161b1	Aphaenogaster	senilis	ID	Menchetti, Mattia; Sbrega, Elisabetta	Schifani, Enrico	NA	Spain	Europe	41.987863	2.825964	NA	NA	NA	NA	641	BDEL collection	See OSF Repository
MM18A179d1	Messor	ibericus	ID	Legittimo, Carlo	Menchetti, Mattia	NA	Italy	Europe	45.64363	13.81473	NA	NA	NA	NA	654	BDEL collection	See OSF Repository
MM18A180b1	Tetramorium	meridionale	ID	Legittimo, Carlo	Schifani, Enrico; Gentile, Vincenzo	NA	Italy	Europe	41.862	12.517	NA	NA	NA	NA	653	BDEL collection	See OSF Repository
MM18A183a1	Messor	ibericus	ID	Legittimo, Carlo	Menchetti, Mattia	NA	Italy	Europe	41.862	12.517	NA	NA	NA	NA	655	BDEL collection	See OSF Repository
MM18A187a1	Lasius	fuliginosus	ID	Canzi, Alessandro	Menchetti, Mattia	NA	United Kingdom	Europe	51.469268	-0.214327	NA	NA	NA	NA	653	BDEL collection	See OSF Repository
MM18A188a1	Lasius	niger	ID	Canzi, Alessandro	Schifani, Enrico	NA	United Kingdom	Europe	51.4697179	-0.2144986	NA	NA	NA	NA	654	BDEL collection	See OSF Repository
MM18A189b1	Myrmica	scabrinodis	ID	Canzi, Alessandro	Schifani, Enrico	NA	United Kingdom	Europe	51.7881105	-0.2175945	NA	NA	NA	NA	651	BDEL collection	See OSF Repository
MM18A192a1	Crematogaster	scutellaris	ID	Canzi, Alessandro	Menchetti, Mattia	Menorca	Spain	Europe	39.935459	3.933187	NA	NA	NA	NA	654	BDEL collection	See OSF Repository
MM18A192b1	Messor	bouvieri	ID	Canzi, Alessandro	Menchetti, Mattia; Schifani, Enrico	Menorca	Spain	Europe	39.935459	3.933187	NA	NA	NA	NA	656	BDEL collection	See OSF Repository
MM18A201b1	Tetramorium	immigrans	CF	Bandini, Margherita; Lagotto, Maurizio	Menchetti, Mattia	La Maddalena	Italy	Europe	41.212884	9.41683	NA	NA	NA	NA	653	BDEL collection	See OSF Repository
MM18A202a1	Aphaenogaster	spinosa	ID	Bandini, Margherita; Lagotto, Maurizio	Schifani, Enrico	La Maddalena	Italy	Europe	41.253544	9.406533	NA	NA	NA	NA	656	BDEL collection	See OSF Repository
MM18A202b1	Messor	minor	ID	Bandini, Margherita; Lagotto, Maurizio	Schifani, Enrico	La Maddalena	Italy	Europe	41.253544	9.406533	NA	NA	NA	NA	653	BDEL collection	See OSF Repository
MM18A203b1	Crematogaster	scutellaris	ID	Bandini, Margherita; Lagotto, Maurizio	Menchetti, Mattia	Sardinia	Italy	Europe	40.836788	8.373903	NA	NA	NA	NA	658	BDEL collection	See OSF Repository
MM18A203e1	Tapinoma	madeirense	ID	Bandini, Margherita; Lagotto, Maurizio	Schifani, Enrico	Caprera	Italy	Europe	41.186197	9.45551	NA	NA	NA	NA	654	BDEL collection	See OSF Repository
MM18A205a1	Linepithema	humile	ID	Saracino, Daniele	Menchetti, Mattia	NA	Italy	Europe	40.296824	17.77676	NA	NA	NA	NA	657	BDEL collection	See OSF Repository
MM18A205b1	Aphaenogaster	campana	ID	Saracino, Daniele	Gentile, Vincenzo	NA	Italy	Europe	40.309526	17.751701	NA	NA	NA	NA	640	BDEL collection	See OSF Repository
MM18A205c1	Messor	capitatus	ID	Saracino, Daniele	Gentile, Vincenzo	NA	Italy	Europe	40.309461	17.751592	NA	NA	NA	NA	650	BDEL collection	See OSF Repository
MM18A205d1	Pheidole	pallidula	ID	Saracino, Daniele	Menchetti, Mattia	NA	Italy	Europe	40.292689	17.765182	NA	NA	NA	NA	650	BDEL collection	See OSF Repository
MM18A403a1	Messor	minor	ID	D'Amato, Mattia Francesco	Menchetti, Mattia	NA	Italy	Europe	40.698798	14.737515	NA	NA	NA	NA	651	BDEL collection	See OSF Repository
MM18A416a1	Aphaenogaster	subterranea	genbank	D'Amato, Mattia Francesco	Schifani, Enrico	NA	Italy	Europe	40.698798	14.737515	NA	NA	NA	NA	658	BDEL collection	See OSF Repository
MM18A416b1	Temnothorax	unifasciatus	ID	D'Amato, Mattia Francesco	Schifani, Enrico	NA	Italy	Europe	40.698798	14.737515	NA	NA	NA	NA	651	BDEL collection	See OSF Repository
MM18A432a1	Hypoponera	eduardi	ID	D'Amato, Mattia Francesco	Schifani, Enrico	NA	Italy	Europe	40.698798	14.737515	NA	NA	NA	NA	658	BDEL collection	See OSF Repository
MM18A439a1	Messor	minor	ID	D'Amato, Mattia Francesco	Schifani, Enrico	NA	Italy	Europe	40.698798	14.737515	NA	NA	NA	NA	653	BDEL collection	See OSF Repository
MM18A440a1	Solenopsis	lusitanica	CF	D'Amato, Mattia Francesco	Schifani, Enrico & Menchetti, Mattia	NA	Italy	Europe	40.698798	14.737515	NA	NA	NA	NA	654	BDEL collection	See OSF Repository
MM19A001a1	Strongylognathus	pisarskii	ID	Gentile, Vincenzo	Gentile, Vincenzo	NA	Italy	Europe	40.670747	14.473716	TypeLocality	NA	NA	NA	481	BDEL collection	See OSF Repository
MM19A001b1	Tetramorium	caespitum	GRP	Gentile, Vincenzo	Gentile, Vincenzo	NA	Italy	Europe	40.670747	14.473716	NA	NA	NA	NA	654	BDEL collection	See OSF Repository
MM19A004a1	Strongylognathus	pisarskii	ID	Gentile, Vincenzo	Gentile, Vincenzo	NA	Italy	Europe	40.669767	14.469627	TypeLocality	NA	NA	NA	654	BDEL collection	See OSF Repository
MM19A004b1	Tetramorium	caespitum	GRP	Gentile, Vincenzo	Gentile, Vincenzo	NA	Italy	Europe	40.669767	14.469627	NA	NA	NA	NA	657	BDEL collection	See OSF Repository
MM19A008a1	Strongylognathus	pisarskii	ID	Gentile, Vincenzo	Gentile, Vincenzo	NA	Italy	Europe	40.670747	14.473716	TypeLocality	NA	NA	NA	441	BDEL collection	See OSF Repository
MM19A009a1	Lasius	myops	ID	Gentile, Vincenzo	Gentile, Vincenzo	NA	Italy	Europe	40.341241	14.971901	NA	NA	NA	NA	653	BDEL collection	See OSF Repository
MM19A010a1	Lasius	casevitzi	ID	Gentile, Vincenzo	Gentile, Vincenzo	NA	Italy	Europe	40.666606	14.500075	NA	NA	NA	NA	655	BDEL collection	See OSF Repository
MM19A013a1	Camponotus	lateralis	ID	Gentile, Vincenzo	Gentile, Vincenzo	NA	Italy	Europe	40.33851	14.971916	NA	NA	NA	NA	653	BDEL collection	See OSF Repository
MM19A016a1	Camponotus	lateralis	ID	Gentile, Vincenzo	Gentile, Vincenzo	NA	Italy	Europe	40.669949	14.470041	NA	NA	NA	NA	497	BDEL collection	See OSF Repository
MM19A017a1	Formica	cunicularia	ID	Ferruzzi, Paola & Menchetti, Stefano	Schifani, Enrico	NA	Hungary	Europe	47.487421	19.056967	NA	NA	NA	NA	650	BDEL collection	See OSF Repository
MM19A017b1	Lasius	niger	ID	Ferruzzi, Paola & Menchetti, Stefano	Schifani, Enrico	NA	Hungary	Europe	47.487421	19.056967	NA	NA	NA	NA	655	BDEL collection	See OSF Repository
MM19A019a1	Dolichoderus	quadripunctatus	ID	Platania, Leonardo	Menchetti, Mattia	NA	Greece	Europe	40.015422	23.376933	NA	NA	NA	NA	653	BDEL collection	See OSF Repository
MM19A019b1	Camponotus	kiesenwetteri	ID	Platania, Leonardo	Schifani, Enrico	NA	Greece	Europe	40.015422	23.376933	NA	NA	NA	NA	653	BDEL collection	See OSF Repository
MM19A019c1	Camponotus	lateralis	ID	Platania, Leonardo	Schifani, Enrico	NA	Greece	Europe	40.015422	23.376933	NA	NA	NA	NA	655	BDEL collection	See OSF Repository
MM19A019e1	Lepisiota	frauenfeldi	ID	Platania, Leonardo	Schifani, Enrico	NA	Greece	Europe	40.015422	23.376933	NA	NA	NA	NA	655	BDEL collection	See OSF Repository
MM19A019f1	Crematogaster	schmidti	ID	Platania, Leonardo	Schifani, Enrico	NA	Greece	Europe	40.015422	23.376933	NA	NA	NA	NA	653	BDEL collection	See OSF Repository
MM19A041c1	Tetramorium	semilaeve	ID	Platania, Leonardo	Menchetti, Mattia	Pianosa	Italy	Europe	42.59	10.093	NA	NA	NA	NA	649	BDEL collection	See OSF Repository
MM19A043a1	Crematogaster	sordidula	ID	Platania, Leonardo	Menchetti, Mattia	Pianosa	Italy	Europe	42.59	10.093	NA	NA	NA	NA	657	BDEL collection	See OSF Repository
MM19A050a1	Dolichoderus	quadripunctatus	ID	Menchetti, Mattia	Menchetti, Mattia	NA	Poland	Europe	50.063151	19.92929	NA	NA	NA	NA	656	BDEL collection	See OSF Repository
MM19A055a1	Lasius	fuliginosus	ID	Menchetti, Mattia	Menchetti, Mattia	NA	Poland	Europe	50.07332	19.913089	NA	NA	NA	NA	654	BDEL collection	See OSF Repository
MM19A065b1	Formica	gagates	ID	Menchetti, Mattia	Menchetti, Mattia	NA	Spain	Europe	41.655365	2.530199	NA	NA	NA	NA	651	BDEL collection	See OSF Repository
MM19A066b1	Tetramorium	semilaeve	ID	Menchetti, Mattia	Garc’a, Fede	NA	Spain	Europe	41.655365	2.530199	NA	NA	NA	NA	651	BDEL collection	See OSF Repository
MM19A067c1	Temnothorax	angustulus	ID	Menchetti, Mattia	Garc’a, Fede	NA	Spain	Europe	41.655365	2.530199	NA	NA	NA	NA	649	BDEL collection	See OSF Repository
MM19A067d1	Temnothorax	recedens	ID	Menchetti, Mattia	Garc’a, Fede	NA	Spain	Europe	41.655365	2.530199	NA	NA	NA	NA	656	BDEL collection	See OSF Repository
MM19A073g1	Temnothorax	angustulus	ID	Menchetti, Mattia; Vila, Roger; Diana, Vila; Sabina, Vila; Kaminski, Lucas	Schifani, Enrico	NA	Spain	Europe	41.678397	2.381754	NA	NA	NA	NA	654	BDEL collection	See OSF Repository
MM19A073h1	Temnothorax	lichtensteini	ID	Menchetti, Mattia; Vila, Roger; Diana, Vila; Sabina, Vila; Kaminski, Lucas	Schifani, Enrico	NA	Spain	Europe	41.678397	2.381754	NA	NA	NA	NA	657	BDEL collection	See OSF Repository
MM19A078a1	Crematogaster	auberti	ID	Ledesma Vega, Marta	Garc’a, Fede	NA	Spain	Europe	39.212945	-5.17232	NA	NA	NA	NA	516	BDEL collection	See OSF Repository
MM19A078c1	Tetramorium	semilaeve	ID	Ledesma Vega, Marta	Garc’a, Fede	NA	Spain	Europe	39.212945	-5.17232	NA	NA	NA	NA	654	BDEL collection	See OSF Repository
MM19A090a1	Messor	barbarus	ID	Ledesma Vega, Marta	Garc’a, Fede	NA	Spain	Europe	39.244449	-5.187041	NA	NA	NA	NA	654	BDEL collection	See OSF Repository
MM19A092a1	Lasius	grandis	ID	Ledesma Vega, Marta	Garc’a, Fede	NA	Spain	Europe	39.171427	-5.049298	NA	NA	NA	NA	652	BDEL collection	See OSF Repository
MM19A092c1	Plagiolepis	schmitzii	ID	Ledesma Vega, Marta	Schifani, Enrico	NA	Spain	Europe	39.171427	-5.049298	NA	NA	NA	NA	657	BDEL collection	See OSF Repository
MM19A120a1	Cataglyphis	velox	ID	Menchetti, Mattia; Vila, Roger; Hinojosa, Joan Carles; Kaminski, Lucas	Garc’a, Fede	NA	Spain	Europe	38.309598	-2.582921	NA	TerraTypica	NA	NA	657	BDEL collection	See OSF Repository
MM19A123a1	Formica	pratensis	ID	Menchetti, Mattia; Vila, Roger; Hinojosa, Joan Carles; Kaminski, Lucas	Gentile, Vincenzo	NA	Spain	Europe	38.141267	-2.369652	NA	NA	NA	NA	654	BDEL collection	See OSF Repository
MM19A128c1	Solenopsis	fugax	CF	Menchetti, Mattia; Vila, Roger; Hinojosa, Joan Carles; Kaminski, Lucas	Schifani, Enrico & Menchetti, Mattia	NA	Spain	Europe	38.256924	-2.617845	NA	NA	NA	NA	653	BDEL collection	See OSF Repository
MM19A130a1	Cataglyphis	iberica	ID	Menchetti, Mattia; Vila, Roger; Hinojosa, Joan Carles; Kaminski, Lucas	Garc’a, Fede	NA	Spain	Europe	38.16833	-2.4224	NA	NA	NA	NA	643	BDEL collection	See OSF Repository
MM19A130b1	Iberoformica	subrufa	ID	Menchetti, Mattia; Vila, Roger; Hinojosa, Joan Carles; Kaminski, Lucas	Garc’a, Fede	NA	Spain	Europe	38.16834	-2.42241	NA	TerraTypica	NA	NA	654	BDEL collection	See OSF Repository
MM19A142a1	Camponotus	foreli	ID	Menchetti, Mattia; Vila, Roger; Hinojosa, Joan Carles; Kaminski, Lucas	Menchetti, Mattia	NA	Spain	Europe	38.585427	-1.187782	NA	NA	NA	NA	657	BDEL collection	See OSF Repository
MM19A142b1	Camponotus	sylvaticus	ID	Menchetti, Mattia; Vila, Roger; Hinojosa, Joan Carles; Kaminski, Lucas	Schifani, Enrico	NA	Spain	Europe	38.585427	-1.187782	NA	NA	NA	NA	657	BDEL collection	See OSF Repository
MM19A151a1	Formica	rufibarbis	CF	Menchetti, Mattia; Vila, Roger; Hinojosa, Joan Carles; Kaminski, Lucas	Menchetti, Mattia	NA	Spain	Europe	38.16831	-2.42238	NA	NA	NA	NA	652	BDEL collection	See OSF Repository
MM19A152a1	Aphaenogaster	gibbosa	ID	Menchetti, Mattia; Vila, Roger; Hinojosa, Joan Carles; Kaminski, Lucas	Garc’a, Fede	NA	Spain	Europe	38.16831	-2.42238	NA	NA	NA	NA	655	BDEL collection	See OSF Repository
MM19A161a1	Camponotus	aethiops	ID	Menchetti, Mattia; Vila, Roger; Hinojosa, Joan Carles; Kaminski, Lucas	Menchetti, Mattia	NA	Spain	Europe	38.160881	-2.42288	NA	NA	NA	NA	658	BDEL collection	See OSF Repository
MM19A169a1	Lasius	niger	ID	Suchan, Tomasz	Schifani, Enrico	NA	France	Europe	43.59423	1.45025	NA	NA	NA	NA	654	BDEL collection	See OSF Repository
MM19A170a1	Formica	rufa	ID	Suchan, Tomasz	Schifani, Enrico	NA	Poland	Europe	49.81049	20.82413	NA	NA	NA	NA	652	BDEL collection	See OSF Repository
MM19A175a1	Formica	rufa	ID	Suchan, Tomasz	Schifani, Enrico	NA	Sweden	Europe	59.760315	17.639383	NA	NA	NA	NA	651	BDEL collection	See OSF Repository
MM19A179a1	Formica	polyctena	ID	Suchan, Tomasz	Schifani, Enrico	NA	Sweden	Europe	59.630096	17.689877	NA	NA	NA	NA	653	BDEL collection	See OSF Repository
MM19A183a1	Tetramorium	alpestre	ID	Suchan, Tomasz	Schifani, Enrico	NA	France	Europe	42.59938	1.74825	NA	NA	NA	NA	655	BDEL collection	See OSF Repository
MM19A189a1	Lasius	niger	ID	Suchan, Tomasz	Garc’a, Fede	NA	Poland	Europe	51.19585	18.76256	NA	NA	NA	NA	657	BDEL collection	See OSF Repository
MM19A190a1	Lasius	emarginatus	ID	Suchan, Tomasz	Schifani, Enrico	NA	Poland	Europe	50.20017	19.76986	NA	NA	NA	NA	657	BDEL collection	See OSF Repository
MM19A191a1	Myrmica	sabuleti	ID	Suchan, Tomasz	Schifani, Enrico	NA	Poland	Europe	50.030212	19.874786	NA	NA	NA	NA	649	BDEL collection	See OSF Repository
MM19A205a1	Camponotus	fallax	ID	Menchetti, Mattia	Menchetti, Mattia; Schifani, Enrico	Elba	Italy	Europe	42.782816	10.337753	NA	NA	NA	NA	653	BDEL collection	See OSF Repository
MM19A205b1	Lasius	lasioides	ID	Menchetti, Mattia	Schifani, Enrico	Elba	Italy	Europe	42.782816	10.337753	NA	NA	NA	NA	653	BDEL collection	See OSF Repository
MM19A205d1	Crematogaster	scutellaris	ID	Menchetti, Mattia	Menchetti, Mattia	Elba	Italy	Europe	42.782816	10.337753	NA	NA	NA	NA	655	BDEL collection	See OSF Repository
MM19A209c1	Temnothorax	alienus	ID	Menchetti, Mattia	Schifani, Enrico	Elba	Italy	Europe	42.782437	10.337192	NA	NA	NA	NA	649	BDEL collection	See OSF Repository
MM19A214a1	Polyergus	rufescens	ID	Dapporto, Leonardo	Menchetti, Mattia	NA	Italy	Europe	43.781987	11.206042	NA	NA	NA	NA	655	BDEL collection	See OSF Repository
MM19A218a1	Solenopsis	lusitanica	CF	Schifani, Enrico	Schifani, Enrico	Sicily	Italy	Europe	38.026474	13.199152	NA	NA	NA	NA	649	BDEL collection	See OSF Repository
MM19A220b1	Solenopsis	fugax	CF	Menchetti, Mattia	Schifani, Enrico & Menchetti, Mattia	Elba	Italy	Europe	42.761137	10.289904	NA	NA	NA	NA	655	BDEL collection	See OSF Repository
MM19A222b1	Formica	cunicularia	ID	Menchetti, Mattia	Schifani, Enrico	NA	Italy	Europe	43.302104	12.054165	NA	NA	NA	NA	653	BDEL collection	See OSF Repository
MM19A222e1	Aphaenogaster	spinosa	ID	Menchetti, Mattia	Schifani, Enrico	NA	Italy	Europe	43.301961	12.050018	NA	NA	NA	NA	650	BDEL collection	See OSF Repository
MM19A223a1	Camponotus	lateralis	ID	Menchetti, Mattia	Menchetti, Mattia	Elba	Italy	Europe	42.789881	10.169111	NA	NA	NA	NA	656	BDEL collection	See OSF Repository
MM19A223b1	Camponotus	vagus	ID	Menchetti, Mattia	Menchetti, Mattia	Elba	Italy	Europe	42.789881	10.169111	NA	NA	NA	NA	653	BDEL collection	See OSF Repository
MM19A223c1	Lasius	emarginatus	ID	Menchetti, Mattia	Menchetti, Mattia; Schifani, Enrico	Elba	Italy	Europe	42.789881	10.169111	NA	NA	NA	NA	654	BDEL collection	See OSF Repository
MM19A223d1	Aphaenogaster	spinosa	ID	Menchetti, Mattia	Menchetti, Mattia; Schifani, Enrico	Elba	Italy	Europe	42.789881	10.169111	NA	NA	NA	NA	656	BDEL collection	See OSF Repository
MM19A223e1	Tetramorium	caespitum	GRP	Menchetti, Mattia	Schifani, Enrico	Elba	Italy	Europe	42.789881	10.169111	NA	NA	NA	NA	653	BDEL collection	See OSF Repository
MM19A226a1	Formica	cinerea	ID	Menchetti, Mattia	Schifani, Enrico	NA	Italy	Europe	42.369715	13.350075	NA	NA	NA	NA	657	BDEL collection	See OSF Repository
MM19A227a1	Camponotus	lateralis	ID	Menchetti, Mattia	Menchetti, Mattia	NA	Italy	Europe	42.334972	13.422621	NA	NA	NA	NA	654	BDEL collection	See OSF Repository
MM19A228a1	Camponotus	aethiops	ID	Menchetti, Mattia	Menchetti, Mattia	NA	Italy	Europe	42.334837	13.590891	NA	NA	NA	NA	658	BDEL collection	See OSF Repository
MM19A228b1	Liometopum	microcephalum	ID	Menchetti, Mattia	Menchetti, Mattia	NA	Italy	Europe	42.334837	13.590891	NA	NA	NA	NA	656	BDEL collection	See OSF Repository
MM19A234a1	Camponotus	ligniperda	ID	Menchetti, Mattia	Gentile, Vincenzo	NA	Italy	Europe	42.623261	13.35598	NA	NA	NA	NA	656	BDEL collection	See OSF Repository
MM19A234b1	Formica	cunicularia	ID	Menchetti, Mattia	Gentile, Vincenzo	NA	Italy	Europe	42.626543	13.358611	NA	NA	NA	NA	654	BDEL collection	See OSF Repository
MM19A234c1	Lasius	psammophilus	ID	Menchetti, Mattia	Gentile, Vincenzo	NA	Italy	Europe	42.624738	13.35923	NA	NA	NA	NA	651	BDEL collection	See OSF Repository
MM19A238b1	Myrmica	scabrinodis	ID	Menchetti, Mattia	Gentile, Vincenzo	NA	Italy	Europe	42.413947	13.558342	NA	NA	NA	NA	649	BDEL collection	See OSF Repository
MM19A239a1	Formica	clara	ID	Menchetti, Mattia	Menchetti, Mattia	NA	Italy	Europe	42.413947	13.558342	NA	NA	NA	NA	647	BDEL collection	See OSF Repository
MM19A239c1	Formica	cinerea	ID	Menchetti, Mattia	Schifani, Enrico	NA	Italy	Europe	42.413947	13.558342	NA	NA	NA	NA	654	BDEL collection	See OSF Repository
MM19A240a1	Lasius	paralienus	ID	Menchetti, Mattia	Gentile, Vincenzo	NA	Italy	Europe	42.336793	13.615852	NA	NA	NA	NA	655	BDEL collection	See OSF Repository
MM19A240b1	Messor	structor	ID	Menchetti, Mattia	Menchetti, Mattia	NA	Italy	Europe	42.336793	13.615852	NA	NA	NA	Country	655	BDEL collection	See OSF Repository
MM19A242a1	Colobopsis	truncata	ID	Menchetti, Mattia	Menchetti, Mattia	NA	Italy	Europe	42.33514	13.422577	NA	NA	NA	NA	656	BDEL collection	See OSF Repository
MM19A243a1	Lasius	meridionalis	ID	Menchetti, Mattia	Gentile, Vincenzo	NA	Italy	Europe	42.416012	13.559498	NA	NA	NA	NA	655	BDEL collection	See OSF Repository
MM19A243c1	Temnothorax	unifasciatus	ID	Menchetti, Mattia	Schifani, Enrico	NA	Italy	Europe	42.416012	13.559498	NA	NA	NA	NA	654	BDEL collection	See OSF Repository
MM19A244b1	Camponotus	piceus	ID	Menchetti, Mattia	Menchetti, Mattia	NA	Italy	Europe	42.336741	13.588799	NA	NA	NA	NA	657	BDEL collection	See OSF Repository
MM19A244c1	Formica	gagates	ID	Menchetti, Mattia	Menchetti, Mattia	NA	Italy	Europe	42.336741	13.588799	NA	NA	NA	NA	658	BDEL collection	See OSF Repository
MM19A244e1	Lasius	emarginatus	ID	Menchetti, Mattia	Menchetti, Mattia	NA	Italy	Europe	42.336741	13.588799	NA	NA	NA	NA	656	BDEL collection	See OSF Repository
MM19A244f1	Plagiolepis	pyrenaica	CF	Menchetti, Mattia	Menchetti, Mattia; Schifani, Enrico	NA	Italy	Europe	42.336741	13.588799	NA	NA	NA	NA	655	BDEL collection	See OSF Repository
MM19A244g1	Aphaenogaster	campana	ID	Menchetti, Mattia	Schifani, Enrico	NA	Italy	Europe	42.336741	13.588799	NA	NA	NA	NA	652	BDEL collection	See OSF Repository
MM19A244h1	Aphaenogaster	campana	ID	Menchetti, Mattia	Gentile, Vincenzo	NA	Italy	Europe	42.336741	13.588799	NA	NA	NA	NA	654	BDEL collection	See OSF Repository
MM19A244l1	Temnothorax	recedens	ID	Menchetti, Mattia	Gentile, Vincenzo; Schifani, Enrico	NA	Italy	Europe	42.336741	13.588799	NA	NA	NA	NA	655	BDEL collection	See OSF Repository
MM19A249a1	Tapinoma	subboreale	ID	Menchetti, Mattia	Gentile, Vincenzo	NA	Italy	Europe	42.618261	13.378403	NA	NA	NA	NA	654	BDEL collection	See OSF Repository
MM19A249c1	Formica	fusca	ID	Menchetti, Mattia	Schifani, Enrico	NA	Italy	Europe	42.625551	13.357896	NA	NA	NA	NA	656	BDEL collection	See OSF Repository
MM19A249d1	Formica	fusca	ID	Menchetti, Mattia	Schifani, Enrico	NA	Italy	Europe	42.625551	13.357896	NA	NA	NA	NA	655	BDEL collection	See OSF Repository
MM19A249e1	Lasius	bombycinus	ID	Menchetti, Mattia	Schifani, Enrico	NA	Italy	Europe	42.625551	13.357896	NA	NA	NA	Country	655	BDEL collection	See OSF Repository
MM19A258a1	Formica	rufibarbis/clara	NotID	Menchetti, Mattia	Menchetti, Mattia	NA	Italy	Europe	42.414948	13.55901	NA	NA	NA	NA	648	BDEL collection	See OSF Repository
MM19A260c1	Tetramorium	caespitum	ID	Menchetti, Mattia	Gentile, Vincenzo	NA	Italy	Europe	42.625581	13.357947	NA	NA	NA	NA	650	BDEL collection	See OSF Repository
MM19A264a1	Lasius	fuliginosus	ID	Villastrigo, Adri‡n; Garc’a Esquivel, Eva	Menchetti, Mattia	NA	Spain	Europe	43.15618	-4.92202	NA	NA	NA	NA	656	BDEL collection	See OSF Repository
MM19A274a1	Messor	capitatus	ID	Villastrigo, Adri‡n; Garc’a Esquivel, Eva	Menchetti, Mattia	NA	Spain	Europe	43.16783	-4.9037	NA	NA	NA	NA	657	BDEL collection	See OSF Repository
MM19A334a1	Formica	pratensis	ID	Franci, Emiliano	Nalini, Elia	NA	Italy	Europe	46.329912	13.102314	NA	NA	NA	NA	655	BDEL collection	See OSF Repository
MM19A344a1	Camponotus	herculeanus	ID	Franci, Emiliano	Menchetti, Mattia	NA	Italy	Europe	46.481262	12.612486	NA	NA	NA	NA	658	BDEL collection	See OSF Repository
MM19A350a1	Aphaenogaster	ichnusa	genbank	Platania, Leonardo	Schifani, Enrico	Montecristo	Italy	Europe	42.333528	10.299592	NA	NA	NA	NA	658	BDEL collection	See OSF Repository
MM19A350b1	Camponotus	lateralis	ID	Platania, Leonardo	Gentile, Vincenzo	Montecristo	Italy	Europe	42.333528	10.299592	NA	NA	NA	NA	656	BDEL collection	See OSF Repository
MM19A350c1	Tetramorium	semilaeve	ID	Platania, Leonardo	Schifani, Enrico	Montecristo	Italy	Europe	42.333528	10.299592	NA	NA	NA	NA	653	BDEL collection	See OSF Repository
MM19A351a1	Myrmica	scabrinodis	ID	Platania, Leonardo	Gentile, Vincenzo	NA	Italy	Europe	43.820233	12.344083	NA	NA	NA	NA	656	BDEL collection	See OSF Repository
MM19A351b1	Tapinoma	subboreale	ID	Platania, Leonardo	Schifani, Enrico	NA	Italy	Europe	43.820233	12.344083	NA	NA	NA	NA	656	BDEL collection	See OSF Repository
MM19A352b1	Temnothorax	leviceps	ID	Platania, Leonardo	Schifani, Enrico	NA	Italy	Europe	42.81257	11.16112	NA	NA	NA	NA	655	BDEL collection	See OSF Repository
MM19A354b1	Crematogaster	sordidula	ID	Platania, Leonardo	Menchetti, Mattia	NA	Italy	Europe	42.917636	10.904904	NA	NA	NA	NA	656	BDEL collection	See OSF Repository
MM19A355d1	Aphaenogaster	spinosa	ID	Platania, Leonardo	Menchetti, Mattia	Montecristo	Italy	Europe	42.333528	10.299592	NA	NA	NA	NA	655	BDEL collection	See OSF Repository
MM19A357a1	Lasius	emarginatus	ID	Platania, Leonardo	Gentile, Vincenzo	Montecristo	Italy	Europe	42.333528	10.299592	NA	NA	NA	NA	655	BDEL collection	See OSF Repository
MM19A357b1	Lasius	lasioides	ID	Platania, Leonardo	Gentile, Vincenzo	Montecristo	Italy	Europe	42.333528	10.299592	NA	NA	NA	NA	653	BDEL collection	See OSF Repository
MM19A357f1	Tetramorium	semilaeve	ID	Platania, Leonardo	Gentile, Vincenzo	Montecristo	Italy	Europe	42.333528	10.299592	NA	NA	NA	NA	654	BDEL collection	See OSF Repository
MM19A359a1	Dolichoderus	quadripunctatus	ID	Platania, Leonardo	Menchetti, Mattia	NA	Italy	Europe	42.837407	10.7871042	NA	NA	NA	NA	649	BDEL collection	See OSF Repository
MM19A360a1	Lasius	fuliginosus	ID	Platania, Leonardo; Platania, Salvatore	Menchetti, Mattia	NA	Italy	Europe	43.71547	11.04057	NA	NA	NA	NA	656	BDEL collection	See OSF Repository
MM19A362a1	Tapinoma	subboreale	ID	Platania, Leonardo	Schifani, Enrico	Elba	Italy	Europe	42.75244686	10.20460653	NA	NA	NA	NA	654	BDEL collection	See OSF Repository
MM19A365a1	Tetramorium	meridionale	ID	Platania, Leonardo	Schifani, Enrico	Elba	Italy	Europe	42.75246738	10.20467094	NA	NA	NA	NA	654	BDEL collection	See OSF Repository
MM19A368a1	Camponotus	piceus	ID	Platania, Leonardo	Gentile, Vincenzo	Elba	Italy	Europe	42.75103554	10.19663754	NA	NA	NA	NA	655	BDEL collection	See OSF Repository
MM19A371a1	Messor	minor	ID	Platania, Leonardo	Gentile, Vincenzo	Pianosa	Italy	Europe	42.588106	10.099557	NA	NA	NA	NA	646	BDEL collection	See OSF Repository
MM19A371b1	Tapinoma	magnum	CF	Platania, Leonardo	Gentile, Vincenzo	Pianosa	Italy	Europe	42.588106	10.099557	NA	NA	NA	NA	658	BDEL collection	See OSF Repository
MM19A387a1	Dolichoderus	quadripunctatus	ID	Menchetti, Mattia	Menchetti, Mattia	NA	Spain	Europe	41.727122	2.278977	NA	NA	NA	NA	656	BDEL collection	See OSF Repository
MM19A389a1	Camponotus	lateralis	ID	Menchetti, Mattia	Menchetti, Mattia	NA	Spain	Europe	41.726011	2.275525	NA	NA	NA	NA	654	BDEL collection	See OSF Repository
MM19A394a1	Aphaenogaster	ichnusa	genbank	Menchetti, Mattia	Schifani, Enrico & Menchetti, Mattia	NA	Spain	Europe	41.726679	2.276936	NA	NA	NA	NA	653	BDEL collection	See OSF Repository
MM19A397b1	Camponotus	piceus	ID	Menchetti, Mattia	Schifani, Enrico	NA	Spain	Europe	41.724931	2.294394	NA	NA	NA	NA	655	BDEL collection	See OSF Repository
MM19A523b1	Formica	polyctena	ID	Bystršm, Vincent	Schifani, Enrico	NA	Sweden	Europe	61.54363	16.35363	NA	NA	NA	NA	655	BDEL collection	See OSF Repository
MM19A523c1	Lasius	platythorax	ID	Bystršm, Vincent	Schifani, Enrico	NA	Sweden	Europe	61.54363	16.35363	NA	NA	NA	NA	654	BDEL collection	See OSF Repository
MM19A529c1	Lasius	platythorax	ID	Bystršm, Vincent	Schifani, Enrico	NA	Sweden	Europe	59.32569	18.14104	NA	NA	NA	NA	655	BDEL collection	See OSF Repository
MM19A529d1	Myrmica	rubra	ID	Bystršm, Vincent	Schifani, Enrico	NA	Sweden	Europe	59.32569	18.14104	NA	NA	NA	NA	656	BDEL collection	See OSF Repository
MM19A530c1	Leptothorax	gredleri	ID	Bystršm, Vincent	Schifani, Enrico	NA	Sweden	Europe	56.15897	14.80621	NA	NA	NA	NA	656	BDEL collection	See OSF Repository
MM19A532d1	Leptothorax	muscorum	ID	Bystršm, Vincent	Schifani, Enrico	NA	Sweden	Europe	59.10299	17.91277	NA	NA	NA	NA	655	BDEL collection	See OSF Repository
MM19A540a1	Formica	polyctena	ID	Bystršm, Vincent	Schifani, Enrico	NA	Sweden	Europe	59.10025	17.92711	NA	NA	NA	NA	654	BDEL collection	See OSF Repository
MM19A541a1	Leptothorax	acervorum	ID	Bystršm, Vincent	Schifani, Enrico	NA	Sweden	Europe	59.10041	17.92621	NA	NA	NA	NA	656	BDEL collection	See OSF Repository
MM19A545a1	Formica	fusca	ID	Bystršm, Vincent	Schifani, Enrico	NA	Sweden	Europe	59.35093	18.32357	NA	NA	NA	NA	658	BDEL collection	See OSF Repository
MM19A545b1	Lasius	brunneus	ID	Bystršm, Vincent	Schifani, Enrico	NA	Sweden	Europe	59.35093	18.32357	NA	NA	NA	NA	653	BDEL collection	See OSF Repository
MM19A545c1	Lasius	sabularum	ID	Schifani, Enrico	Schifani, Enrico	NA	Sweden	Europe	59.35093	18.32357	NA	NA	NA	NA	658	BDEL collection	See OSF Repository
MM19A545e1	Temnothorax	tuberum	ID	Bystršm, Vincent	Schifani, Enrico	NA	Sweden	Europe	59.35093	18.32357	NA	TerraTypica	NA	NA	653	BDEL collection	See OSF Repository
MM19A546e1	Temnothorax	tuberum	ID	Bystršm, Vincent	Menchetti, Mattia	NA	Sweden	Europe	56.16178	14.83221	NA	TerraTypica	NA	NA	653	BDEL collection	See OSF Repository
MM19A549a1	Camponotus	ligniperda	ID	Bystršm, Vincent	Menchetti, Mattia	NA	Sweden	Europe	59.10284	17.91397	NA	NA	NA	NA	656	BDEL collection	See OSF Repository
MM19A563a1	Stigmatomma	denticulatum	ID	Cioppa, Dario	Menchetti, Mattia	NA	Italy	Europe	44.701371	11.400078	NA	NA	NA	NA	649	BDEL collection	See OSF Repository
MM19A564a1	Monomorium	monomorium	ID	Cioppa, Dario	Menchetti, Mattia	NA	Italy	Europe	44.700871	11.395481	NA	TerraTypica	NA	NA	654	BDEL collection	See OSF Repository
MM19A581b1	Formica	clara	ID	Menchetti, Mattia	Gentile, Vincenzo; Schifani, Enrico	NA	Spain	Europe	41.38811	2.184074	NA	NA	NA	NA	645	BDEL collection	See OSF Repository
MM19A582a1	Crematogaster	scutellaris	ID	Mori, Emiliano	Menchetti, Mattia	NA	Italy	Europe	43.783163	7.659826	NA	NA	NA	NA	655	BDEL collection	See OSF Repository
MM19A586b1	Messor	barbarus	ID	Menchetti, Mattia; Mori, Emiliano; Platania, Leonardo	Menchetti, Mattia	NA	Spain	Europe	41.318291	1.933614	NA	NA	NA	NA	655	BDEL collection	See OSF Repository
MM19A589a1	Camponotus	aethiops	ID	Menchetti, Mattia; Mori, Emiliano; Platania, Leonardo	Menchetti, Mattia	NA	Spain	Europe	41.321455	1.940124	NA	NA	NA	NA	658	BDEL collection	See OSF Repository
MM19A593a1	Lasius	myops	ID	Schifani, Enrico	Menchetti, Mattia	NA	Italy	Europe	44.767116	10.314627	NA	NA	NA	NA	654	BDEL collection	See OSF Repository
MM19A598a1	Monomorium	carbonarium	ID	Menchetti, Mattia; Mori, Emiliano; Platania, Leonardo	Gentile, Vincenzo	NA	Spain	Europe	41.311311	2.027273	NA	NA	NA	NA	656	BDEL collection	See OSF Repository
MM19A599a1	Solenopsis	lusitanica	CF	Menchetti, Mattia; Mori, Emiliano; Platania, Leonardo	Schifani, Enrico & Menchetti, Mattia	NA	Spain	Europe	41.321293	1.940095	NA	NA	NA	NA	652	BDEL collection	See OSF Repository
MM19A603a1	Temnothorax	racovitzai	ID	Menchetti, Mattia; Mori, Emiliano; Platania, Leonardo	Schifani, Enrico	NA	Spain	Europe	41.324659	1.931053	NA	NA	NA	NA	655	BDEL collection	See OSF Repository
MM19A653b1	Aphaenogaster	ichnusa	genbank	Menchetti, Mattia; Sbrega, Elisabetta	Schifani, Enrico	NA	Italy	Europe	42.301144	12.166665	NA	NA	NA	NA	653	BDEL collection	See OSF Repository
MM19A655b1	Formica	gagates	ID	Menchetti, Mattia; Sbrega, Elisabetta	Schifani, Enrico	NA	Italy	Europe	42.301476	12.169263	NA	NA	NA	NA	654	BDEL collection	See OSF Repository
MM19A655h1	Temnothorax	alienus	ID	Menchetti, Mattia; Sbrega, Elisabetta	Gentile, Vincenzo	NA	Italy	Europe	42.301386	12.169638	NA	NA	NA	NA	649	BDEL collection	See OSF Repository
MM19A657a1	Liometopum	microcephalum	ID	Menchetti, Mattia; Sbrega, Elisabetta	Menchetti, Mattia	NA	Italy	Europe	42.425966	12.153499	NA	NA	NA	NA	655	BDEL collection	See OSF Repository
MM19A660d1	Aphaenogaster	spinosa	ID	Menchetti, Mattia; Sbrega, Elisabetta	Menchetti, Mattia	NA	Italy	Europe	42.628255	12.115379	NA	NA	NA	NA	653	BDEL collection	See OSF Repository
MM19A663c1	Aphaenogaster	spinosa	ID	Menchetti, Mattia; Sbrega, Elisabetta	Menchetti, Mattia	NA	Italy	Europe	42.553378	12.713532	NA	NA	NA	NA	652	BDEL collection	See OSF Repository
MM19A665a1	Crematogaster	scutellaris	ID	Menchetti, Mattia; Sbrega, Elisabetta	Menchetti, Mattia	NA	Italy	Europe	42.459714	12.384109	NA	NA	NA	NA	653	BDEL collection	See OSF Repository
MM19A752a1	Messor	sanctus	ID	Mori, Emiliano	Schifani, Enrico	Pantelleria	Italy	Europe	36.827985	11.962406	NA	NA	NA	NA	656	BDEL collection	See OSF Repository
MM19A754a1	Messor	sanctus	ID	Mori, Emiliano	Schifani, Enrico	Pantelleria	Italy	Europe	36.817357	11.983791	NA	NA	NA	NA	656	BDEL collection	See OSF Repository
MM19A755c1	Nylanderia	jaegerskioeldi	ID	Mori, Emiliano	Schifani, Enrico	Pantelleria	Italy	Europe	36.890001	11.990979	NA	NA	NA	NA	656	BDEL collection	See OSF Repository
MM19A756a1	Messor	ibericus	ID	Mori, Emiliano	Menchetti, Mattia	NA	Italy	Europe	43.437683	10.517663	NA	NA	NA	NA	656	BDEL collection	See OSF Repository
MM19A757a1	Camponotus	barbaricus	ID	Mori, Emiliano	Schifani, Enrico	Pantelleria	Italy	Europe	36.768336	11.971564	NA	NA	NA	NA	654	BDEL collection	See OSF Repository
MM19A761a1	Pheidole	indica	ID	Mori, Emiliano	Gentile, Vincenzo	Pantelleria	Italy	Europe	36.781096	12.004048	NA	NA	NA	NA	655	BDEL collection	See OSF Repository
MM19A763a1	Lepisiota	frauenfeldi	ID	Mori, Emiliano	Schifani, Enrico	Pantelleria	Italy	Europe	36.792742	12.053804	NA	NA	NA	NA	653	BDEL collection	See OSF Repository
MM19A771d1	Solenopsis	fugax	ID	Mori, Emiliano	Schifani, Enrico	NA	Italy	Europe	43.093903	11.916683	NA	NA	NA	NA	656	BDEL collection	See OSF Repository
MM19A772b1	Messor	wasmanni	ID	Mori, Emiliano	Schifani, Enrico	NA	Italy	Europe	42.849671	10.776492	NA	NA	NA	NA	655	BDEL collection	See OSF Repository
MM19A773b1	Aphaenogaster	spinosa	ID	Mori, Emiliano	Gentile, Vincenzo	NA	Italy	Europe	43.853852	7.625778	NA	NA	NA	NA	653	BDEL collection	See OSF Repository
MM19A774a1	Aphaenogaster	spinosa	ID	Mori, Emiliano	Schifani, Enrico	NA	Italy	Europe	44.314722	9.326181	NA	NA	NA	NA	654	BDEL collection	See OSF Repository
MM19A774b1	Messor	capitatus	ID	Mori, Emiliano	Schifani, Enrico	NA	Italy	Europe	43.100325	11.013724	NA	NA	NA	NA	653	BDEL collection	See OSF Repository
MM19A774c1	Leptothorax	acervorum	ID	Mori, Emiliano	Gentile, Vincenzo	NA	Italy	Europe	44.326047	9.312682	NA	NA	NA	NA	653	BDEL collection	See OSF Repository
MM19A930a1	Plagiolepis	pygmaea	ID	Saliba, Norian	Schifani, Enrico	Malta	Malta	Europe	35.8574891	14.3987488	NA	NA	NA	NA	656	BDEL collection	See OSF Repository
MM19A931a1	Aphaenogaster	splendida	ID	Saliba, Norian	Schifani, Enrico	Malta	Malta	Europe	35.878248	14.473603	NA	NA	NA	NA	653	BDEL collection	See OSF Repository
MM19A933a1	Messor	bouvieri	ID	Saliba, Norian	Schifani, Enrico	Malta	Malta	Europe	35.8818854	14.3473117	NA	NA	NA	NA	656	BDEL collection	See OSF Repository
MM19A939a1	Camponotus	lateralis	ID	Saliba, Norian	Menchetti, Mattia	Malta	Malta	Europe	35.8587774	14.417153	NA	NA	NA	NA	656	BDEL collection	See OSF Repository
MM19A939c1	Solenopsis	lusitanica	ID	Saliba, Norian	Schifani, Enrico	Malta	Malta	Europe	35.8587774	14.417153	NA	NA	NA	Country	656	BDEL collection	See OSF Repository
MM19A940a1	Lasius	maltaeus	ID	Saliba, Norian	Schifani, Enrico	Malta	Malta	Europe	35.857131	14.399069	NA	TerraTypica	NA	NA	658	BDEL collection	See OSF Repository
MM19A942a1	Solenopsis	orbula	ID	Saliba, Norian	Schifani, Enrico	Malta	Malta	Europe	35.910203	14.481909	NA	NA	NA	NA	654	BDEL collection	See OSF Repository
MM19A945a1	Hypoponera	abeillei	ID	Saliba, Norian	Schifani, Enrico	Malta	Malta	Europe	35.910203	14.481909	NA	NA	NA	NA	654	BDEL collection	See OSF Repository
MM19A947a1	Lepisiota	velox	ID	Saliba, Norian	Schifani, Enrico	Malta	Malta	Europe	35.897304	14.482066	NA	NA	NA	NA	653	BDEL collection	See OSF Repository
MM19A947b1	Paratrechina	longicornis	ID	Saliba, Norian	Schifani, Enrico	Malta	Malta	Europe	35.897304	14.482066	NA	NA	NA	NA	654	BDEL collection	See OSF Repository
MM19A949a1	Lepisiota	velox	ID	Saliba, Norian	Schifani, Enrico	Malta	Malta	Europe	35.8795532	14.5617184	NA	NA	NA	NA	654	BDEL collection	See OSF Repository
MM19A950a1	Crematogaster	scutellaris	ID	Saliba, Norian	Menchetti, Mattia	Malta	Malta	Europe	35.931297	14.4606974	NA	NA	NA	NA	654	BDEL collection	See OSF Repository
MM19A952a1	Lasius	lasioides	ID	Saliba, Norian	Schifani, Enrico	Malta	Malta	Europe	35.8585902	14.3998344	NA	NA	NA	NA	653	BDEL collection	See OSF Repository
MM19A954b1	Tapinoma	magnum	ID	Saliba, Norian	Schifani, Enrico	Malta	Malta	Europe	35.943639	14.421944	NA	NA	NA	Country	655	BDEL collection	See OSF Repository
MM19A957a1	Camponotus	barbaricus	ID	Saliba, Norian	Schifani, Enrico	Malta	Malta	Europe	35.8819546	14.3480741	NA	NA	NA	NA	399	BDEL collection	See OSF Repository
MM19A965a1	Messor	capitatus	ID	Saliba, Norian	Schifani, Enrico	Malta	Malta	Europe	35.8819286	14.347523	NA	NA	NA	NA	654	BDEL collection	See OSF Repository
MM19A967a1	Monomorium	subopacum	ID	Saliba, Norian	Menchetti, Mattia	Malta	Malta	Europe	35.9450101	14.4170944	NA	NA	NA	NA	655	BDEL collection	See OSF Repository
MM19A972a1	Nylanderia	jaegerskioeldi	ID	Saliba, Norian	Schifani, Enrico	Malta	Malta	Europe	35.944806	14.415806	NA	NA	NA	NA	655	BDEL collection	See OSF Repository
MM19A980b1	Lasius	niger	ID	Mori, Emiliano	Schifani, Enrico	NA	Italy	Europe	45.872792	12.280316	NA	NA	NA	NA	655	BDEL collection	See OSF Repository
MM19A980c1	Myrmica	ruginodis	ID	Mori, Emiliano	Garc’a, Fede	NA	Italy	Europe	45.872792	12.280316	NA	NA	NA	NA	655	BDEL collection	See OSF Repository
MM19B226a1	Camponotus	lateralis	ID	Ritrovato, Roberto	Menchetti, Mattia	NA	Italy	Europe	38.854909	16.602861	NA	NA	NA	NA	653	BDEL collection	See OSF Repository
MM19B228a1	Aphaenogaster	subterranea	genbank	Ritrovato, Roberto	Schifani, Enrico	NA	Italy	Europe	38.858337	16.600561	NA	NA	NA	NA	658	BDEL collection	See OSF Repository
MM19B236b1	Aphaenogaster	campana	ID	Ritrovato, Roberto	Gentile, Vincenzo	NA	Italy	Europe	38.94473	16.506904	NA	NA	NA	NA	654	BDEL collection	See OSF Repository
MM19B238a1	Plagiolepis	pygmaea	ID	Ritrovato, Roberto	Menchetti, Mattia	NA	Italy	Europe	38.985406	16.571211	NA	NA	NA	NA	653	BDEL collection	See OSF Repository
MM19B238b1	Messor	ibericus	ID	Ritrovato, Roberto	Schifani, Enrico	NA	Italy	Europe	38.985406	16.571211	NA	NA	NA	NA	656	BDEL collection	See OSF Repository
MM19B240a1	Camponotus	vagus	ID	Ritrovato, Roberto	Menchetti, Mattia	NA	Italy	Europe	38.95003	16.511985	NA	NA	NA	NA	653	BDEL collection	See OSF Repository
MM19B241a1	Camponotus	aethiops	ID	Ritrovato, Roberto	Schifani, Enrico; Menchetti, Mattia	NA	Italy	Europe	38.857802	16.601407	NA	NA	NA	NA	658	BDEL collection	See OSF Repository
MM19B244a1	Lasius	platythorax	ID	Ritrovato, Roberto	Schifani, Enrico	NA	Italy	Europe	39.071608	16.566794	NA	NA	NA	NA	653	BDEL collection	See OSF Repository
MM19B252b1	Camponotus	nylanderi	ID	Ritrovato, Roberto	Menchetti, Mattia	NA	Italy	Europe	38.944672	16.506834	NA	NA	NA	NA	657	BDEL collection	See OSF Repository
MM19B252e1	Crematogaster	scutellaris	ID	Ritrovato, Roberto	Menchetti, Mattia	NA	Italy	Europe	38.944672	16.506834	NA	NA	NA	NA	653	BDEL collection	See OSF Repository
MM19B255a1	Formica	cinerea	ID	Ritrovato, Roberto	Menchetti, Mattia	NA	Italy	Europe	39.072409	16.568038	NA	NA	NA	NA	655	BDEL collection	See OSF Repository
MM19B255b1	Formica	cunicularia	ID	Ritrovato, Roberto	Schifani, Enrico	NA	Italy	Europe	39.072409	16.568038	NA	NA	NA	NA	648	BDEL collection	See OSF Repository
MM19B258a1	Aphaenogaster	campana	ID	Ritrovato, Roberto	Schifani, Enrico	NA	Italy	Europe	38.858912	16.60209	NA	NA	NA	NA	653	BDEL collection	See OSF Repository
MM19B258c1	Messor	wasmanni	ID	Ritrovato, Roberto	Schifani, Enrico; Menchetti, Mattia	NA	Italy	Europe	38.858912	16.60209	NA	NA	NA	NA	655	BDEL collection	See OSF Repository
MM19B260a1	Linepithema	humile	ID	Ritrovato, Roberto	Menchetti, Mattia	NA	Italy	Europe	38.880612	16.60684	NA	NA	NA	NA	653	BDEL collection	See OSF Repository
MM19B263a1	Tapinoma	magnum	CF	Ritrovato, Roberto	Menchetti, Mattia	NA	Italy	Europe	38.855154	16.602487	NA	NA	NA	NA	647	BDEL collection	See OSF Repository
MM19B263b1	Camponotus	piceus	ID	Ritrovato, Roberto	Menchetti, Mattia	NA	Italy	Europe	38.854932	16.602949	NA	NA	NA	NA	655	BDEL collection	See OSF Repository
MM19B264b1	Temnothorax	lichtensteini	ID	Ritrovato, Roberto	Schifani, Enrico	NA	Italy	Europe	38.980493	16.570224	NA	NA	NA	NA	655	BDEL collection	See OSF Repository
MM19B270a1	Lasius	emarginatus	genbank	Ritrovato, Roberto	Schifani, Enrico	NA	Italy	Europe	38.95115	16.515626	NA	NA	NA	NA	658	BDEL collection	See OSF Repository
MM19B270b1	Messor	capitatus	ID	Ritrovato, Roberto	Schifani, Enrico	NA	Italy	Europe	38.95115	16.515626	NA	NA	NA	NA	656	BDEL collection	See OSF Repository
MM19B271b1	Temnothorax	unifasciatus	ID	Ritrovato, Roberto	Schifani, Enrico	NA	Italy	Europe	39.114015	16.502239	NA	NA	NA	NA	653	BDEL collection	See OSF Repository
MM19B274a1	Dolichoderus	quadripunctatus	ID	Ritrovato, Roberto	Menchetti, Mattia	NA	Italy	Europe	38.787207	16.434984	NA	NA	NA	NA	654	BDEL collection	See OSF Repository
MM19B274b1	Messor	ibericus	ID	Ritrovato, Roberto	Menchetti, Mattia	NA	Italy	Europe	38.790766	16.447071	NA	NA	NA	NA	655	BDEL collection	See OSF Repository
MM19B300b1	Harpagoxenus	sublaevis	ID	Bertoncini, Michele	Bertoncini, Michele	NA	Italy	Europe	44.119165	10.631066	NA	NA	NA	NA	652	BDEL collection	See OSF Repository
MM19B300d1	Ponera	coarctata	ID	Bertoncini, Michele	Bertoncini, Michele	NA	Italy	Europe	43.79789	10.527298	NA	NA	NA	NA	656	BDEL collection	See OSF Repository
MM19B310a1	Monomorium	monomorium	ID	Bertoncini, Michele	Bertoncini, Michele	NA	Italy	Europe	43.788497	10.470625	NA	NA	NA	NA	653	BDEL collection	See OSF Repository
MM19B312a1	Lasius	myops	ID	Bertoncini, Michele	Bertoncini, Michele	NA	Italy	Europe	43.739279	10.400519	NA	NA	NA	NA	654	BDEL collection	See OSF Repository
MM19B313a1	Messor	wasmanni	ID	Bertoncini, Michele	Menchetti, Mattia	NA	Italy	Europe	43.795974	10.470734	NA	NA	NA	NA	653	BDEL collection	See OSF Repository
MM19B330a1	Lasius	umbratus	ID	Bertoncini, Michele	Schifani, Enrico	NA	Italy	Europe	43.841082	10.551639	NA	NA	NA	NA	654	BDEL collection	See OSF Repository
MM20A003a1	Aphaenogaster	subterranea	genbank	Menchetti, Mattia; Sbrega, Elisabetta	Menchetti, Mattia	NA	Italy	Europe	41.931354	12.499876	NA	NA	NA	NA	656	BDEL collection	See OSF Repository
MM20A016b1	Tetramorium	moravicum	ID	Menchetti, Mattia	Schifani, Enrico	NA	Italy	Europe	43.51645	11.806343	NA	NA	NA	NA	654	BDEL collection	See OSF Repository
MM20A020a1	Camponotus	aethiops	ID	Menchetti, Mattia	Schifani, Enrico	NA	Italy	Europe	43.518403	11.807176	NA	NA	NA	NA	656	BDEL collection	See OSF Repository
MM20A020g1	Temnothorax	gallei	ID	Menchetti, Mattia	Menchetti, Mattia & Schifani, Enrico	NA	Italy	Europe	43.518738	11.808277	NA	NA	NA	NA	656	BDEL collection	See OSF Repository
MM20A021i1	Liometopum	microcephalum	ID	Menchetti, Mattia	Menchetti, Mattia	NA	Italy	Europe	43.5115651	11.802818	NA	NA	NA	NA	655	BDEL collection	See OSF Repository
MM20A023a1	Aphaenogaster	ichnusa	genbank	Menchetti, Mattia	Gentile, Vincenzo; Schifani, Enrico	NA	Italy	Europe	43.513118	11.804678	NA	NA	NA	NA	655	BDEL collection	See OSF Repository
MM20A023b1	Camponotus	lateralis	ID	Menchetti, Mattia	Gentile, Vincenzo; Schifani, Enrico	NA	Italy	Europe	43.512331	11.804357	NA	NA	NA	NA	654	BDEL collection	See OSF Repository
MM20A023d1	Dolichoderus	quadripunctatus	ID	Menchetti, Mattia	Menchetti, Mattia	NA	Italy	Europe	43.512331	11.804357	NA	NA	NA	NA	653	BDEL collection	See OSF Repository
MM20A023g1	Myrmica	specioides	ID	Menchetti, Mattia	Gentile, Vincenzo; Schifani, Enrico	NA	Italy	Europe	43.514641	11.805625	NA	NA	NA	NA	653	BDEL collection	See OSF Repository
MM20A024b1	Colobopsis	truncata	ID	Menchetti, Mattia	Menchetti, Mattia	NA	Italy	Europe	43.512331	11.804357	NA	NA	NA	NA	653	BDEL collection	See OSF Repository
MM20A024h1	Temnothorax	parvulus	ID	Menchetti, Mattia	Gentile, Vincenzo; Schifani, Enrico	NA	Italy	Europe	43.514269	11.805656	NA	NA	NA	NA	654	BDEL collection	See OSF Repository
MM20A030c1	Tetramorium	semilaeve	ID	Menchetti, Mattia	Gentile, Vincenzo	NA	Italy	Europe	43.419327	11.911815	NA	NA	NA	NA	656	BDEL collection	See OSF Repository
MM20A032c1	Stenamma	striatulum	ID	Menchetti, Mattia	Schifani, Enrico	NA	Italy	Europe	43.412545	11.920737	NA	NA	NA	NA	656	BDEL collection	See OSF Repository
MM20A034a1	Temnothorax	alienus	ID	Menchetti, Mattia	Schifani, Enrico	NA	Italy	Europe	43.412545	11.920737	NA	NA	NA	NA	654	BDEL collection	See OSF Repository
MM20A035a1	Temnothorax	italicus	ID	Menchetti, Mattia	Schifani, Enrico	NA	Italy	Europe	43.414769	11.922628	NA	NA	NA	NA	653	BDEL collection	See OSF Repository
MM20A040a1	Lasius	casevitzi	ID	Menchetti, Mattia	Gentile, Vincenzo; Schifani, Enrico	NA	Italy	Europe	43.419539	11.895432	NA	NA	NA	NA	658	BDEL collection	See OSF Repository
MM20A042c1	Strumigenys	baudueri	ID	Menchetti, Mattia	Gentile, Vincenzo; Schifani, Enrico	NA	Italy	Europe	43.443882	11.712378	NA	NA	NA	NA	653	BDEL collection	See OSF Repository
MM20A043a1	Temnothorax	alienus	ID	Menchetti, Mattia	Gentile, Vincenzo; Schifani, Enrico	NA	Italy	Europe	43.419573	11.895937	NA	NA	NA	NA	654	BDEL collection	See OSF Repository
MM20A046a1	Tapinoma	subboreale	ID	Menchetti, Mattia	Gentile, Vincenzo	NA	Italy	Europe	43.420946	11.899183	NA	NA	NA	NA	655	BDEL collection	See OSF Repository
MM20A054a1	Bothriomyrmex	communista	ID	Menchetti, Mattia	Gentile, Vincenzo; Schifani, Enrico	NA	Italy	Europe	43.428966	11.735834	NA	NA	NA	NA	652	BDEL collection	See OSF Repository
MM20A058e1	Plagiolepis	pygmaea	ID	Menchetti, Mattia	Menchetti, Mattia	NA	Italy	Europe	43.430919	11.734573	NA	NA	NA	NA	654	BDEL collection	See OSF Repository
MM20A058f1	Plagiolepis	xene	ID	Menchetti, Mattia	Menchetti, Mattia	NA	Italy	Europe	43.430919	11.734573	NA	NA	NA	NA	654	BDEL collection	See OSF Repository
MM20A061a1	Camponotus	vagus	ID	Menchetti, Mattia	Menchetti, Mattia	NA	Italy	Europe	43.462041	11.102738	NA	NA	NA	NA	657	BDEL collection	See OSF Repository
MM20A061b1	Myrmica	sabuleti	ID	Menchetti, Mattia	Gentile, Vincenzo	NA	Italy	Europe	43.462653	11.104188	NA	NA	NA	NA	657	BDEL collection	See OSF Repository
MM20A061f1	Lasius	distinguendus	ID	Menchetti, Mattia	Gentile, Vincenzo	NA	Italy	Europe	43.462041	11.102738	NA	NA	NA	NA	656	BDEL collection	See OSF Repository
MM20A063c1	Solenopsis	lusitanica	CF	Menchetti, Mattia	Schifani, Enrico & Menchetti, Mattia	NA	Italy	Europe	43.466083	11.104614	NA	NA	NA	NA	656	BDEL collection	See OSF Repository
MM20A066a1	Lasius	paralienus	ID	Menchetti, Mattia	Schifani, Enrico	NA	Italy	Europe	43.394308	12.023028	NA	NA	NA	NA	656	BDEL collection	See OSF Repository
MM20A066d1	Temnothorax	nylanderi	ID	Menchetti, Mattia	Schifani, Enrico	NA	Italy	Europe	43.396267	12.022651	NA	NA	NA	NA	656	BDEL collection	See OSF Repository
MM20A067d1	Temnothorax	gallei	ID	Menchetti, Mattia	Menchetti, Mattia & Schifani, Enrico	NA	Italy	Europe	43.393534	12.023672	NA	NA	NA	NA	654	BDEL collection	See OSF Repository
MM20A068a1	Camponotus	oertzeni	ID	Menchetti, Mattia	Menchetti, Mattia	NA	Italy	Europe	43.393513	12.023364	NA	NA	NA	Country	653	BDEL collection	See OSF Repository
MM20A068d1	Lasius	myops	ID	Menchetti, Mattia	Menchetti, Mattia	NA	Italy	Europe	43.393513	12.023364	NA	NA	NA	NA	653	BDEL collection	See OSF Repository
MM20A072e1	Ponera	coarctata	ID	Menchetti, Mattia; Sbrega, Elisabetta	Menchetti, Mattia	NA	Italy	Europe	43.431755	12.100141	NA	NA	NA	NA	655	BDEL collection	See OSF Repository
MM20A075a1	Camponotus	vagus	ID	Menchetti, Mattia; Sbrega, Elisabetta	Menchetti, Mattia	NA	Italy	Europe	43.431911	12.100464	NA	NA	NA	NA	654	BDEL collection	See OSF Repository
MM20A078c1	Ponera	coarctata	ID	Menchetti, Mattia; Sbrega, Elisabetta	Schifani, Enrico	NA	Italy	Europe	43.430994	12.098712	NA	NA	NA	NA	655	BDEL collection	See OSF Repository
MM20A078d1	Stenamma	striatulum	ID	Menchetti, Mattia; Sbrega, Elisabetta	Garc’a, Fede	NA	Italy	Europe	43.431686	12.100179	NA	NA	NA	NA	655	BDEL collection	See OSF Repository
MM20A087c1	Tetramorium	meridionale	ID	Menchetti, Mattia	Gentile, Vincenzo	NA	Italy	Europe	43.557204	11.838508	NA	NA	NA	NA	654	BDEL collection	See OSF Repository
MM20A095a1	Formica	gagates	ID	Menchetti, Mattia	Gentile, Vincenzo	NA	Italy	Europe	43.556091	11.82749	NA	NA	NA	NA	656	BDEL collection	See OSF Repository
MM20A099a1	Lasius	balcanicus/distinguendus	NotID	Menchetti, Mattia	Schifani, Enrico	NA	Italy	Europe	43.556535	11.818094	NA	NA	NA	NA	654	BDEL collection	See OSF Repository
MM20A101c1	Myrmica	scabrinodis	GRP	Menchetti, Mattia	Gentile, Vincenzo	NA	Italy	Europe	43.827949	11.807683	NA	NA	NA	NA	642	BDEL collection	See OSF Repository
MM20A102e1	Temnothorax	nylanderi	ID	Menchetti, Mattia	Schifani, Enrico; Gentile, Vincenzo	NA	Italy	Europe	43.810645	11.815676	NA	NA	NA	NA	656	BDEL collection	See OSF Repository
MM20A105a1	Tapinoma	magnum	CF	Ferruzzi, Paola & Menchetti, Stefano	Menchetti, Mattia	NA	Italy	Europe	41.912309	16.133245	NA	NA	NA	NA	655	BDEL collection	See OSF Repository
MM20A105b1	Lasius	emarginatus	ID	Ferruzzi, Paola & Menchetti, Stefano	Schifani, Enrico	NA	Italy	Europe	41.81095	15.989155	NA	NA	NA	NA	654	BDEL collection	See OSF Repository
MM20A106a1	Linepithema	humile	ID	Ferruzzi, Paola & Menchetti, Stefano	Menchetti, Mattia	NA	Italy	Europe	41.911483	16.134687	NA	NA	NA	NA	653	BDEL collection	See OSF Repository
MM20A106b1	Plagiolepis	pyrenaica	CF	Ferruzzi, Paola & Menchetti, Stefano	Menchetti, Mattia; Schifani, Enrico	NA	Italy	Europe	41.911483	16.134687	NA	NA	NA	NA	653	BDEL collection	See OSF Repository
MM20A106d1	Monomorium	monomorium	ID	Ferruzzi, Paola & Menchetti, Stefano	Menchetti, Mattia	NA	Italy	Europe	41.911483	16.134687	NA	NA	NA	NA	651	BDEL collection	See OSF Repository
MM20A107b1	Messor	wasmanni	ID	Ferruzzi, Paola & Menchetti, Stefano	Menchetti, Mattia	NA	Italy	Europe	41.912704	16.143985	NA	NA	NA	NA	642	BDEL collection	See OSF Repository
MM20A108a1	Aphaenogaster	picena	ID	Ferruzzi, Paola & Menchetti, Stefano	Gentile, Vincenzo	NA	Italy	Europe	41.865674	15.353738	NA	NA	NA	NA	658	BDEL collection	See OSF Repository
MM20A109a1	Formica	gagates	ID	Ferruzzi, Paola & Menchetti, Stefano	Schifani, Enrico	NA	Italy	Europe	41.861134	15.996837	NA	NA	NA	NA	654	BDEL collection	See OSF Repository
MM20A109b1	Lasius	emarginatus	ID	Ferruzzi, Paola & Menchetti, Stefano	Menchetti, Mattia	NA	Italy	Europe	41.861134	15.996837	NA	NA	NA	NA	654	BDEL collection	See OSF Repository
MM20A115a1	Linepithema	humile	ID	Dapporto, Leonardo; Salvati, Vania	Menchetti, Mattia	Ponza	Italy	Europe	40.911	12.955	NA	NA	NA	NA	653	BDEL collection	See OSF Repository
MM20A115b1	Tapinoma	magnum	CF	Dapporto, Leonardo; Salvati, Vania	Menchetti, Mattia	Ponza	Italy	Europe	40.911	12.955	NA	NA	NA	NA	653	BDEL collection	See OSF Repository
MM20A115c1	Messor	wasmanni	ID	Dapporto, Leonardo; Salvati, Vania	Menchetti, Mattia	Ponza	Italy	Europe	40.911	12.955	NA	NA	NA	NA	656	BDEL collection	See OSF Repository
MM20A120a1	Tetramorium	caespitum	ID	Menchetti, Mattia; Mori, Emiliano	Garc’a, Fede	NA	Italy	Europe	43.644511	12.156241	NA	NA	NA	NA	654	BDEL collection	See OSF Repository
MM20A122c1	Solenopsis	fugax	CF	Menchetti, Mattia; Mori, Emiliano	Menchetti, Mattia	NA	Italy	Europe	43.615731	12.171835	NA	NA	NA	NA	654	BDEL collection	See OSF Repository
MM20A124a1	Camponotus	ligniperda	ID	Menchetti, Mattia; Mori, Emiliano	Menchetti, Mattia	NA	Italy	Europe	43.643185	12.15534	NA	NA	NA	NA	653	BDEL collection	See OSF Repository
MM20A125e1	Temnothorax	affinis	ID	Menchetti, Mattia; Mori, Emiliano	Schifani, Enrico; Gentile, Vincenzo	NA	Italy	Europe	43.641379	12.156664	NA	NA	NA	NA	656	BDEL collection	See OSF Repository
MM20A127a1	Bothriomyrmex	corsicus	ID	Menchetti, Mattia; Mori, Emiliano	Garc’a, Fede	NA	Italy	Europe	43.643149	12.159934	NA	NA	NA	NA	658	BDEL collection	See OSF Repository
MM20A127c1	Messor	capitatus	ID	Menchetti, Mattia; Mori, Emiliano	Garc’a, Fede	NA	Italy	Europe	43.642811	12.159928	NA	NA	NA	NA	653	BDEL collection	See OSF Repository
MM20A130b1	Lasius	fuliginosus	ID	Menchetti, Mattia; Mori, Emiliano	Menchetti, Mattia	NA	Italy	Europe	43.644421	12.157069	NA	NA	NA	NA	656	BDEL collection	See OSF Repository
MM20A133d1	Myrmica	rubra	ID	Menchetti, Mattia	Garc’a, Fede	NA	Italy	Europe	43.483105	11.84096	NA	NA	NA	NA	656	BDEL collection	See OSF Repository
MM20A133e1	Tetramorium	moravicum	CF	Menchetti, Mattia	Schifani, Enrico	NA	Italy	Europe	43.482809	11.840417	NA	NA	NA	NA	654	BDEL collection	See OSF Repository
MM20A134a1	Camponotus	piceus	ID	Menchetti, Mattia	Menchetti, Mattia	NA	Italy	Europe	43.038055	13.045705	NA	NA	NA	NA	656	BDEL collection	See OSF Repository
MM20A134b1	Lasius	citrinus	ID	Menchetti, Mattia	Schifani, Enrico	NA	Italy	Europe	43.038055	13.045705	NA	NA	NA	NA	654	BDEL collection	See OSF Repository
MM20A141c1	Lasius	paralienus	ID	Menchetti, Mattia; Sbrega, Elisabetta	Schifani, Enrico	NA	Italy	Europe	42.751925	13.049637	NA	NA	NA	NA	654	BDEL collection	See OSF Repository
MM20A143c1	Pheidole	pallidula	ID	Menchetti, Mattia; Sbrega, Elisabetta	Menchetti, Mattia	NA	Italy	Europe	42.459691	12.383731	NA	NA	NA	NA	656	BDEL collection	See OSF Repository
MM20A145d1	Temnothorax	alienus	ID	Menchetti, Mattia; Sbrega, Elisabetta	Schifani, Enrico	NA	Italy	Europe	42.548983	12.859404	NA	NA	NA	NA	653	BDEL collection	See OSF Repository
MM20A145e1	Aphaenogaster	ichnusa	genbank	Menchetti, Mattia; Sbrega, Elisabetta	Schifani, Enrico	NA	Italy	Europe	42.548983	12.859404	NA	NA	NA	NA	654	BDEL collection	See OSF Repository
MM20A148a1	Tetramorium	caespitum	CF	Menchetti, Mattia; Sbrega, Elisabetta	Garc’a, Fede	NA	Italy	Europe	42.751351	13.049184	NA	NA	NA	NA	657	BDEL collection	See OSF Repository
MM20A149a1	Aphaenogaster	subterranea	genbank	Menchetti, Mattia; Sbrega, Elisabetta	Schifani, Enrico; Menchetti, Mattia	NA	Italy	Europe	42.539288	12.722922	NA	NA	NA	NA	654	BDEL collection	See OSF Repository
MM20A170a1	Formica	corsica	ID	Dapporto, Leonardo; Salvati, Vania	Schifani, Enrico	Corsica	France	Europe	42.44622	9.022522	TypeLocality	NA	NA	NA	653	BDEL collection	See OSF Repository
MM20A170b1	Lasius	emarginatus	ID	Dapporto, Leonardo; Salvati, Vania	Schifani, Enrico; Menchetti, Mattia	Corsica	France	Europe	42.44622	9.022522	NA	NA	NA	NA	654	BDEL collection	See OSF Repository
MM20A171c1	Crematogaster	scutellaris	ID	Dapporto, Leonardo; Salvati, Vania	Menchetti, Mattia	Corsica	France	Europe	42.568177	8.758712	NA	NA	NA	NA	653	BDEL collection	See OSF Repository
MM20A175a1	Formica	lemani	ID	Dapporto, Leonardo; Salvati, Vania	Schifani, Enrico	NA	Italy	Europe	42.863845	13.234511	NA	NA	NA	NA	654	BDEL collection	See OSF Repository
MM20A178a1	Tetramorium	alpestre	CF	Dapporto, Leonardo; Salvati, Vania	Menchetti, Mattia	Corsica	France	Europe	42.229302	9.029387	NA	NA	NA	NA	642	BDEL collection	See OSF Repository
MM20A178c1	Formica	corsica	ID	Dapporto, Leonardo; Salvati, Vania	Schifani, Enrico; Menchetti, Mattia	Corsica	France	Europe	42.229302	9.029387	NA	TerraTypica	NA	NA	656	BDEL collection	See OSF Repository
MM20A178d1	Formica	cunicularia	ID	Dapporto, Leonardo; Salvati, Vania	Schifani, Enrico; Menchetti, Mattia	Corsica	France	Europe	42.229302	9.029387	NA	NA	NA	NA	653	BDEL collection	See OSF Repository
MM20A178e1	Lasius	emarginatus	ID	Dapporto, Leonardo; Salvati, Vania	Menchetti, Mattia	Corsica	France	Europe	42.229302	9.029387	NA	NA	NA	NA	654	BDEL collection	See OSF Repository
MM20A180b1	Camponotus	vagus	ID	Dapporto, Leonardo; Salvati, Vania	Menchetti, Mattia	Corsica	France	Europe	41.530852	9.185522	NA	NA	NA	NA	653	BDEL collection	See OSF Repository
MM20A182g1	Messor	capitatus	ID	Dapporto, Leonardo; Salvati, Vania	Menchetti, Mattia	Corsica	France	Europe	42.273212	9.106262	NA	NA	NA	NA	654	BDEL collection	See OSF Repository
MM20A186a1	Camponotus	piceus	ID	Dapporto, Leonardo; Salvati, Vania	Menchetti, Mattia	Corsica	France	Europe	42.656753	9.069703	NA	NA	NA	NA	655	BDEL collection	See OSF Repository
MM20A186d1	Plagiolepis	pygmaea	ID	Dapporto, Leonardo; Salvati, Vania	Menchetti, Mattia	Corsica	France	Europe	42.656753	9.069703	NA	TerraTypica	NA	NA	653	BDEL collection	See OSF Repository
MM20A186f1	Messor	wasmanni	ID	Dapporto, Leonardo; Salvati, Vania	Menchetti, Mattia	Corsica	France	Europe	42.656753	9.069703	NA	NA	NA	NA	654	BDEL collection	See OSF Repository
MM20A187a1	Formica	picea	ID	Dapporto, Leonardo; Cini, Alessandro	Schifani, Enrico	NA	Italy	Europe	44.225711	10.435537	NA	NA	NA	NA	657	BDEL collection	See OSF Repository
MM20A187b1	Leptothorax	muscorum	ID	Dapporto, Leonardo; Cini, Alessandro	Schifani, Enrico	NA	Italy	Europe	44.225711	10.435537	NA	NA	NA	NA	654	BDEL collection	See OSF Repository
MM20A189a1	Camponotus	vagus	ID	Dapporto, Leonardo; Salvati, Vania	Menchetti, Mattia	Corsica	France	Europe	42.417662	8.953903	NA	NA	NA	NA	654	BDEL collection	See OSF Repository
MM20A189b1	Lasius	emarginatus	ID	Dapporto, Leonardo; Salvati, Vania	Menchetti, Mattia	Corsica	France	Europe	42.417662	8.953903	NA	NA	NA	NA	655	BDEL collection	See OSF Repository
MM20A189d1	Temnothorax	unifasciatus	CF	Dapporto, Leonardo; Salvati, Vania	Menchetti, Mattia	Corsica	France	Europe	42.417662	8.953903	NA	NA	NA	NA	656	BDEL collection	See OSF Repository
MM20A189e1	Temnothorax	melas	ID	Dapporto, Leonardo; Salvati, Vania	Schifani, Enrico	Corsica	France	Europe	42.417662	8.953903	NA	NA	NA	NA	653	BDEL collection	See OSF Repository
MM20A192b1	Messor	minor	ID	Dapporto, Leonardo; Salvati, Vania	Menchetti, Mattia	Corsica	France	Europe	41.936148	8.624862	NA	NA	NA	NA	642	BDEL collection	See OSF Repository
MM20A199d1	Crematogaster	scutellaris	ID	Dapporto, Leonardo; Salvati, Vania	Menchetti, Mattia	Corsica	France	Europe	41.383241	9.170622	NA	NA	NA	NA	653	BDEL collection	See OSF Repository
MM20A200b1	Lasius	psammophilus	ID	Menchetti, Mattia; Ferruzzi, Paola; Menchetti, Stefano	Schifani, Enrico	NA	Italy	Europe	44.097935	10.249092	NA	NA	NA	NA	654	BDEL collection	See OSF Repository
MM20A210a1	Leptothorax	acervorum	ID	Menchetti, Mattia; Ferruzzi, Paola; Menchetti, Stefano	Schifani, Enrico; Gentile, Vincenzo	NA	Italy	Europe	44.100753	10.235398	NA	NA	NA	NA	654	BDEL collection	See OSF Repository
MM20A216a1	Messor	structor	ID	Menchetti, Mattia; Dapporto, Leonardo	Schifani, Enrico & Menchetti, Mattia	NA	Italy	Europe	41.653962	13.903194	NA	NA	NA	Country	655	BDEL collection	See OSF Repository
MM20A217a1	Camponotus	vagus	ID	Menchetti, Mattia; Dapporto, Leonardo	Menchetti, Mattia	NA	Italy	Europe	41.658469	13.938683	NA	NA	NA	NA	655	BDEL collection	See OSF Repository
MM20A218a1	Formica	sanguinea	ID	Menchetti, Mattia; Dapporto, Leonardo	Menchetti, Mattia	NA	Italy	Europe	41.654528	13.943907	NA	NA	NA	NA	656	BDEL collection	See OSF Repository
MM20A218b1	Myrmica	scabrinodis	GRP	Menchetti, Mattia; Dapporto, Leonardo	Schifani, Enrico	NA	Italy	Europe	41.654528	13.943907	NA	NA	NA	NA	656	BDEL collection	See OSF Repository
MM20A224b1	Camponotus	piceus	ID	Menchetti, Mattia; Dapporto, Leonardo	Menchetti, Mattia	NA	Italy	Europe	41.653674	13.904942	NA	NA	NA	NA	656	BDEL collection	See OSF Repository
MM20A224d1	Plagiolepis	pygmaea	ID	Menchetti, Mattia; Dapporto, Leonardo	Menchetti, Mattia	NA	Italy	Europe	41.653674	13.904942	NA	NA	NA	NA	656	BDEL collection	See OSF Repository
MM20A227a1	Tetramorium	caespitum	CF	Menchetti, Mattia; Dapporto, Leonardo	Garc’a, Fede	NA	Italy	Europe	41.659482	13.933875	NA	NA	NA	NA	656	BDEL collection	See OSF Repository
MM20A228a1	Messor	capitatus	ID	Menchetti, Mattia; Dapporto, Leonardo	Schifani, Enrico	NA	Italy	Europe	42.217346	14.061483	NA	NA	NA	NA	653	BDEL collection	See OSF Repository
MM20A229a1	Lasius	emarginatus	ID	Menchetti, Mattia; Dapporto, Leonardo	Schifani, Enrico	NA	Italy	Europe	41.653962	13.903194	NA	NA	NA	NA	657	BDEL collection	See OSF Repository
MM20A246a1	Formica	sanguinea	ID	Menchetti, Mattia; Dapporto, Leonardo	Menchetti, Mattia	NA	Italy	Europe	42.193408	14.099116	NA	NA	NA	NA	655	BDEL collection	See OSF Repository
MM20A252a1	Liometopum	microcephalum	ID	Menchetti, Mattia; Dapporto, Leonardo	Menchetti, Mattia	NA	Italy	Europe	42.208025	13.957672	NA	NA	NA	NA	654	BDEL collection	See OSF Repository
MM20A253b1	Temnothorax	gallei	ID	Menchetti, Mattia; Dapporto, Leonardo	Menchetti, Mattia & Schifani, Enrico	NA	Italy	Europe	42.217328	14.061147	NA	NA	NA	NA	654	BDEL collection	See OSF Repository
MM20A254a1	Lasius	fuliginosus	ID	Menchetti, Mattia; Dapporto, Leonardo	Menchetti, Mattia	NA	Italy	Europe	42.190571	14.099837	NA	NA	NA	NA	654	BDEL collection	See OSF Repository
MM20A254b1	Temnothorax	nylanderi	ID	Menchetti, Mattia; Dapporto, Leonardo	Schifani, Enrico	NA	Italy	Europe	42.190571	14.099837	NA	NA	NA	NA	653	BDEL collection	See OSF Repository
MM20A255e1	Crematogaster	scutellaris	ID	Menchetti, Mattia; Dapporto, Leonardo	Menchetti, Mattia	NA	Italy	Europe	42.210841	13.957848	NA	NA	NA	NA	653	BDEL collection	See OSF Repository
MM20A257a1	Camponotus	vagus	ID	Menchetti, Mattia; Dapporto, Leonardo	Menchetti, Mattia	NA	Italy	Europe	42.216858	14.060208	NA	NA	NA	NA	654	BDEL collection	See OSF Repository
MM20A259f1	Messor	capitatus	ID	Menchetti, Mattia; Dapporto, Leonardo	Schifani, Enrico	NA	Italy	Europe	42.049365	13.434082	NA	NA	NA	NA	654	BDEL collection	See OSF Repository
MM20A260a1	Stenamma	debile	ID	Menchetti, Mattia; Dapporto, Leonardo	Schifani, Enrico	NA	Italy	Europe	42.190734	14.099223	NA	NA	NA	NA	657	BDEL collection	See OSF Repository
MM20A267a1	Leptothorax	acervorum	ID	Menchetti, Mattia; Dapporto, Leonardo	Schifani, Enrico	NA	Italy	Europe	42.115206	14.12151	NA	NA	NA	NA	649	BDEL collection	See OSF Repository
MM20A269d1	Temnothorax	parvulus	ID	Menchetti, Mattia; Sbrega, Elisabetta; Toro Delgado, Eric; Hinojosa, Joan Carles; Vila, Roger	Schifani, Enrico; Gentile, Vincenzo	NA	Spain	Europe	42.038829	2.628186	NA	NA	NA	NA	656	BDEL collection	See OSF Repository
MM20A272a1	Solenopsis	fugax	CF	Menchetti, Mattia; Dapporto, Leonardo	Menchetti, Mattia	NA	Italy	Europe	42.216506	14.059884	NA	NA	NA	NA	653	BDEL collection	See OSF Repository
MM20A279a1	Colobopsis	truncata	ID	Menchetti, Mattia; Sbrega, Elisabetta	Menchetti, Mattia	NA	Italy	Europe	44.181617	10.377951	NA	NA	NA	NA	655	BDEL collection	See OSF Repository
MM20A282c1	Camponotus	ligniperda	ID	Menchetti, Mattia; Sbrega, Elisabetta	Menchetti, Mattia	NA	Italy	Europe	44.186843	10.381938	NA	NA	NA	NA	655	BDEL collection	See OSF Repository
MM20A282d1	Camponotus	piceus	ID	Menchetti, Mattia; Sbrega, Elisabetta	Menchetti, Mattia	NA	Italy	Europe	44.186843	10.381938	NA	NA	NA	NA	653	BDEL collection	See OSF Repository
MM20A282f1	Lasius	myops	ID	Menchetti, Mattia; Sbrega, Elisabetta	Menchetti, Mattia	NA	Italy	Europe	44.185719	10.380277	NA	NA	NA	NA	653	BDEL collection	See OSF Repository
MM20A282h1	Messor	structor	ID	Menchetti, Mattia; Sbrega, Elisabetta	Schifani, Enrico & Menchetti, Mattia	NA	Italy	Europe	44.187162	10.382964	NA	NA	NA	Country	655	BDEL collection	See OSF Repository
MM20A285a1	Lasius	fuliginosus	ID	Menchetti, Mattia; Sbrega, Elisabetta	Menchetti, Mattia	NA	Italy	Europe	44.200534	10.396115	NA	NA	NA	NA	653	BDEL collection	See OSF Repository
MM20A289a1	Camponotus	vagus	ID	Menchetti, Mattia; Sbrega, Elisabetta	Menchetti, Mattia	NA	Italy	Europe	44.181713	10.378185	NA	NA	NA	NA	658	BDEL collection	See OSF Repository
MM20A290c1	Crematogaster	scutellaris	ID	Menchetti, Mattia; Sbrega, Elisabetta	Menchetti, Mattia	NA	Italy	Europe	44.181829	10.378161	NA	NA	NA	NA	655	BDEL collection	See OSF Repository
MM20A291a1	Dolichoderus	quadripunctatus	ID	Menchetti, Mattia; Sbrega, Elisabetta	Menchetti, Mattia	NA	Italy	Europe	44.181468	10.378292	NA	NA	NA	NA	653	BDEL collection	See OSF Repository
MM20A301a1	Linepithema	humile	ID	Menchetti, Mattia; Sbrega, Elisabetta	Menchetti, Mattia	NA	Italy	Europe	43.465045	11.041707	NA	NA	NA	NA	654	BDEL collection	See OSF Repository
MM20A306a1	Camponotus	vagus	ID	Menchetti, Mattia; Sbrega, Elisabetta	Menchetti, Mattia	NA	Italy	Europe	43.720296	12.031801	NA	NA	NA	NA	654	BDEL collection	See OSF Repository
MM20A308a1	Camponotus	piceus	ID	Menchetti, Mattia; Sbrega, Elisabetta	Menchetti, Mattia	NA	Italy	Europe	43.737861	12.026946	NA	NA	NA	NA	653	BDEL collection	See OSF Repository
MM20A310f1	Myrmica	hellenica	ID	Menchetti, Mattia; Sbrega, Elisabetta	Schifani, Enrico	NA	Italy	Europe	43.718914	12.033459	NA	NA	NA	NA	655	BDEL collection	See OSF Repository
MM20A317a1	Camponotus	piceus	ID	Ferruzzi, Paola & Menchetti, Stefano	Menchetti, Mattia	NA	Italy	Europe	44.563029	12.281891	NA	NA	NA	NA	654	BDEL collection	See OSF Repository
MM20A320a1	Colobopsis	truncata	ID	Ferruzzi, Paola & Menchetti, Stefano	Menchetti, Mattia	NA	Italy	Europe	44.562681	12.281057	NA	NA	NA	NA	654	BDEL collection	See OSF Repository
MM20A320b1	Crematogaster	scutellaris	ID	Ferruzzi, Paola & Menchetti, Stefano	Menchetti, Mattia	NA	Italy	Europe	44.562681	12.281057	NA	NA	NA	NA	655	BDEL collection	See OSF Repository
MM20A321b1	Lasius	emarginatus	ID	Menchetti, Mattia; Sbrega, Elisabetta; Mazzei, Paolo; Eskinazi, Ghila	Schifani, Enrico	NA	Italy	Europe	41.765762	12.695746	NA	NA	NA	NA	656	BDEL collection	See OSF Repository
MM20A321d1	Aphaenogaster	spinosa	ID	Menchetti, Mattia; Sbrega, Elisabetta; Mazzei, Paolo; Eskinazi, Ghila	Menchetti, Mattia	NA	Italy	Europe	41.765762	12.695746	NA	NA	NA	NA	655	BDEL collection	See OSF Repository
MM20A323a1	Cardiocondyla	obscurior	ID	Menchetti, Mattia; Sbrega, Elisabetta	Menchetti, Mattia	NA	Spain	Europe	41.402425	2.179285	NA	NA	NA	NA	653	BDEL collection	See OSF Repository
MM20A333a1	Temnothorax	nylanderi	ID	Menchetti, Mattia	Gentile, Vincenzo	NA	Italy	Europe	43.870176	11.384526	NA	NA	NA	NA	653	BDEL collection	See OSF Repository
MM20A346b1	Formica	gerardi	ID	Menchetti, Mattia; Sbrega, Elisabetta; Platania, Leonardo	Garc’a, Fede	NA	Spain	Europe	41.516868	2.276847	NA	NA	NA	NA	654	BDEL collection	See OSF Repository
MM20A357a1	Camponotus	sylvaticus	ID	Menchetti, Mattia; Sbrega, Elisabetta; Platania, Leonardo	Schifani, Enrico	NA	Spain	Europe	41.511069	2.27986	NA	NA	NA	NA	654	BDEL collection	See OSF Repository
MM20A361a1	Colobopsis	truncata	ID	Menchetti, Mattia; Sbrega, Elisabetta; Platania, Leonardo	Menchetti, Mattia	NA	Spain	Europe	41.514351	2.287853	NA	NA	NA	NA	652	BDEL collection	See OSF Repository
MM20A361d1	Temnothorax	angustulus	ID	Menchetti, Mattia; Sbrega, Elisabetta; Platania, Leonardo	Garc’a, Fede	NA	Spain	Europe	41.514351	2.287853	NA	NA	NA	NA	654	BDEL collection	See OSF Repository
MM20A369a1	Camponotus	cruentatus	ID	Menchetti, Mattia; Sbrega, Elisabetta; Toro Delgado, Eric; Hinojosa, Joan Carles; Vila, Roger	Menchetti, Mattia	NA	Spain	Europe	42.046032	2.63231	NA	NA	NA	NA	658	BDEL collection	See OSF Repository
MM20A370a1	Myrmica	scabrinodis	ID	Menchetti, Mattia; Sbrega, Elisabetta; Toro Delgado, Eric; Hinojosa, Joan Carles; Vila, Roger	Gentile, Vincenzo	NA	Spain	Europe	42.034735	2.627883	NA	NA	NA	NA	644	BDEL collection	See OSF Repository
MM20A374b1	Aphaenogaster	gibbosa	ID	Burriel Carranza, Bernat; Talavera, Adrian	Schifani, Enrico	NA	Spain	Europe	42.34107	-3.503623	NA	NA	NA	NA	653	BDEL collection	See OSF Repository
MM20A379b1	Lasius	myops	ID	Menchetti, Mattia; Sbrega, Elisabetta; Toro Delgado, Eric; Hinojosa, Joan Carles; Vila, Roger	Menchetti, Mattia	NA	Spain	Europe	42.038613	2.62871	NA	NA	NA	NA	653	BDEL collection	See OSF Repository
MM20A379d1	Solenopsis	lusitanica	CF	Menchetti, Mattia; Sbrega, Elisabetta; Toro Delgado, Eric; Hinojosa, Joan Carles; Vila, Roger	Schifani, Enrico	NA	Spain	Europe	42.038613	2.62871	NA	NA	NA	NA	651	BDEL collection	See OSF Repository
MM20A380a1	Solenopsis	fugax	CF	Menchetti, Mattia; Sbrega, Elisabetta; Toro Delgado, Eric; Hinojosa, Joan Carles; Vila, Roger	Menchetti, Mattia	NA	Spain	Europe	42.032931	2.627031	NA	NA	NA	NA	654	BDEL collection	See OSF Repository
MM20A384a1	Crematogaster	scutellaris	ID	Menchetti, Mattia; Sbrega, Elisabetta; Toro Delgado, Eric; Hinojosa, Joan Carles; Vila, Roger	Menchetti, Mattia	NA	Spain	Europe	42.032931	2.627031	NA	NA	NA	NA	654	BDEL collection	See OSF Repository
MM20A385c1	Hypoponera	eduardi	ID	Menchetti, Mattia; Sbrega, Elisabetta; Toro Delgado, Eric; Hinojosa, Joan Carles; Vila, Roger	Schifani, Enrico	NA	Spain	Europe	42.034633	2.627194	NA	NA	NA	NA	653	BDEL collection	See OSF Repository
MM20A388a1	Messor	barbarus	ID	Menchetti, Mattia; Sbrega, Elisabetta	Menchetti, Mattia	NA	Spain	Europe	41.418629	2.170964	NA	NA	NA	NA	653	BDEL collection	See OSF Repository
MM20A393c1	Aphaenogaster	gibbosa	ID	Menchetti, Mattia; Sbrega, Elisabetta; Platania, Leonardo; Ledesma Vega, Marta	Menchetti, Mattia	NA	Spain	Europe	41.802931	2.349772	NA	NA	NA	NA	653	BDEL collection	See OSF Repository
MM20A397c1	Stenamma	striatulum	ID	Menchetti, Mattia; Balart, Pau	Garc’a, Fede	NA	Spain	Europe	41.416455	2.097414	NA	NA	NA	NA	656	BDEL collection	See OSF Repository
MM20A397d1	Temnothorax	nylanderi	ID	Menchetti, Mattia; Balart, Pau	Garc’a, Fede	NA	Spain	Europe	41.416455	2.097414	NA	NA	NA	NA	653	BDEL collection	See OSF Repository
MM20A421b1	Ponera	testacea	ID	Menchetti, Mattia; Balart, Pau	Menchetti, Mattia	NA	Spain	Europe	41.416472	2.096938	NA	NA	NA	NA	654	BDEL collection	See OSF Repository
MM20B021b1	Formica	lemani	ID	Lisi, Federica; Francini, Giacomo	Gentile, Vincenzo	NA	Italy	Europe	45.723359	6.999496	NA	NA	NA	NA	410	BDEL collection	See OSF Repository
MM20B023c1	Colobopsis	truncata	ID	Lisi, Federica; Francini, Giacomo	Menchetti, Mattia	Corsica	France	Europe	42.682502	9.301673	NA	NA	NA	NA	655	BDEL collection	See OSF Repository
MM20B023d1	Tetramorium	immigrans	CF	Lisi, Federica; Francini, Giacomo	Schifani, Enrico	Corsica	France	Europe	42.682502	9.301673	NA	NA	NA	NA	651	BDEL collection	See OSF Repository
MM20B026b1	Formica	paralugubris	ID	Lisi, Federica; Francini, Giacomo	Gentile, Vincenzo	NA	Italy	Europe	45.566463	7.329461	NA	NA	NA	NA	654	BDEL collection	See OSF Repository
MM20B028c1	Formica	truncorum	ID	Lisi, Federica; Francini, Giacomo	Gentile, Vincenzo	NA	Italy	Europe	45.909746	7.51038	NA	NA	NA	NA	653	BDEL collection	See OSF Repository
MM20B034a1	Tapinoma	nigerrimum	GRP	Marques, Valeria	Garc’a, Fede	NA	Portugal	Europe	41.3879327	-8.5431475	NA	NA	NA	NA	655	BDEL collection	See OSF Repository
MM20B036a1	Linepithema	humile	ID	Lisi, Federica; Francini, Giacomo	Menchetti, Mattia	Corsica	France	Europe	42.551989	8.76443	NA	NA	NA	NA	656	BDEL collection	See OSF Repository
MM20B037a1	Lasius	grandis	ID	Marques, Valeria	Garc’a, Fede	NA	Portugal	Europe	41.1314892	-8.4220485	NA	NA	NA	NA	651	BDEL collection	See OSF Repository
MM20B038b1	Messor	minor	ID	Lisi, Federica; Francini, Giacomo	Menchetti, Mattia	Corsica	France	Europe	42.628752	8.90873	NA	NA	NA	NA	443	BDEL collection	See OSF Repository
MM20B039b1	Camponotus	lateralis	ID	Lisi, Federica; Francini, Giacomo	Menchetti, Mattia	Corsica	France	Europe	42.20804	8.576136	NA	NA	NA	NA	653	BDEL collection	See OSF Repository
MM20B103a1	Formica	cinerea	ID	Balevic, Nikola	Garc’a, Fede	NA	Montenegro	Europe	43.158007	19.288486	NA	NA	NA	NA	657	BDEL collection	See OSF Repository
MM20B103b1	Formica	rufibarbis	ID	Balevic, Nikola	Garc’a, Fede	NA	Montenegro	Europe	43.158007	19.288486	NA	NA	NA	NA	647	BDEL collection	See OSF Repository
MM20B107a1	Aphaenogaster	ovaticeps	ID	Balevic, Nikola	Menchetti, Mattia; Schifani, Enrico	NA	Montenegro	Europe	42.470984	18.707223	NA	NA	NA	NA	658	BDEL collection	See OSF Repository
MM20B107d1	Crematogaster	schmidti	ID	Balevic, Nikola	Garc’a, Fede	NA	Montenegro	Europe	42.470984	18.707223	NA	NA	NA	NA	654	BDEL collection	See OSF Repository
MM20B107e1	Lasius	jensi	CF	Balevic, Nikola	Garc’a, Fede	NA	Montenegro	Europe	42.470984	18.707223	NA	NA	NA	NA	657	BDEL collection	See OSF Repository
MM20B107f1	Lasius	illyricus	ID	Balevic, Nikola	Schifani, Enrico	NA	Montenegro	Europe	42.470984	18.707223	NA	NA	NA	NA	653	BDEL collection	See OSF Repository
MM20B108a1	Camponotus	vagus	ID	Balevic, Nikola	Menchetti, Mattia	NA	Montenegro	Europe	42.334483	19.233775	NA	NA	NA	NA	656	BDEL collection	See OSF Repository
MM20B110a1	Formica	cunicularia	ID	Balevic, Nikola	Garc’a, Fede	NA	Montenegro	Europe	43.152328	19.100799	NA	NA	NA	NA	653	BDEL collection	See OSF Repository
MM20B113a1	Camponotus	gestroi	ID	Balevic, Nikola	Schifani, Enrico	NA	Montenegro	Europe	42.43057	19.253723	NA	NA	NA	NA	651	BDEL collection	See OSF Repository
MM20B113b1	Aphaenogaster	sangiorgii	ID	Balevic, Nikola	Schifani, Enrico	NA	Montenegro	Europe	42.43057	19.253723	NA	NA	NA	NA	653	BDEL collection	See OSF Repository
MM20B113c1	Crematogaster	sordidula	ID	Balevic, Nikola	Schifani, Enrico	NA	Montenegro	Europe	42.43057	19.253723	NA	NA	NA	NA	653	BDEL collection	See OSF Repository
MM20B116a1	Camponotus	oertzeni	ID	Balevic, Nikola	Schifani, Enrico	NA	Montenegro	Europe	43.158007	19.288486	NA	NA	NA	NA	654	BDEL collection	See OSF Repository
MM20B116b1	Camponotus	piceus	ID	Balevic, Nikola	Garc’a, Fede	NA	Montenegro	Europe	43.158007	19.288486	NA	NA	NA	NA	653	BDEL collection	See OSF Repository
MM20B118a1	Cataglyphis	nodus	ID	Balevic, Nikola	Garc’a, Fede	NA	Montenegro	Europe	42.413292	19.283139	NA	NA	NA	NA	655	BDEL collection	See OSF Repository
MM20B119a1	Lasius	psammophilus	ID	Balevic, Nikola	Garc’a, Fede	NA	Montenegro	Europe	42.724501	19.242861	NA	NA	NA	Country	656	BDEL collection	See OSF Repository
MM20B119b1	Messor	wasmanni	ID	Balevic, Nikola	Schifani, Enrico	NA	Montenegro	Europe	42.42767	19.262459	NA	NA	NA	NA	654	BDEL collection	See OSF Repository
MM20B120b1	Camponotus	lateralis	ID	Balevic, Nikola	Garc’a, Fede	NA	Montenegro	Europe	42.428577	19.261877	NA	NA	NA	NA	653	BDEL collection	See OSF Repository
MM20B120c1	Lepisiota	frauenfeldi	ID	Balevic, Nikola	Schifani, Enrico	NA	Montenegro	Europe	42.42767	19.262459	NA	NA	NA	NA	655	BDEL collection	See OSF Repository
MM20B128a1	Crematogaster	schmidti	ID	Balevic, Nikola	Garc’a, Fede	NA	Montenegro	Europe	42.413292	19.283139	NA	NA	NA	NA	655	BDEL collection	See OSF Repository
MM20B129a1	Camponotus	ligniperda	ID	Balevic, Nikola	Schifani, Enrico	NA	Montenegro	Europe	43.142949	19.094572	NA	NA	NA	NA	658	BDEL collection	See OSF Repository
MM20B129b1	Myrmica	ruginodis	ID	Balevic, Nikola	Garc’a, Fede	NA	Montenegro	Europe	43.142949	19.094572	NA	NA	NA	NA	653	BDEL collection	See OSF Repository
MM20B132b1	Aphaenogaster	epirotes	genbank	Balevic, Nikola	Schifani, Enrico	NA	Montenegro	Europe	42.451316	19.274688	NA	NA	NA	NA	655	BDEL collection	See OSF Repository
MM20B134a1	Leptothorax	acervorum	ID	Balevic, Nikola	Schifani, Enrico	NA	Montenegro	Europe	43.142949	19.094572	NA	NA	NA	NA	653	BDEL collection	See OSF Repository
MM20B134b1	Temnothorax	unifasciatus	ID	Balevic, Nikola	Schifani, Enrico	NA	Montenegro	Europe	43.142949	19.094572	NA	NA	NA	NA	654	BDEL collection	See OSF Repository
MM20B134c1	Temnothorax	tergestinus	ID	Balevic, Nikola	Schifani, Enrico	NA	Montenegro	Europe	43.142949	19.094572	NA	NA	NA	NA	653	BDEL collection	See OSF Repository
MM20B140a1	Formica	lemani	ID	Balevic, Nikola	Garc’a, Fede	NA	Montenegro	Europe	43.081781	19.149136	NA	NA	NA	NA	655	BDEL collection	See OSF Repository
MM20B140e1	Temnothorax	nigriceps	ID	Balevic, Nikola	Garc’a, Fede	NA	Montenegro	Europe	43.081781	19.149136	NA	NA	NA	NA	655	BDEL collection	See OSF Repository
MM20B143b1	Ponera	testacea	ID	Balevic, Nikola	Schifani, Enrico	NA	Montenegro	Europe	42.448926	19.277276	NA	NA	NA	NA	653	BDEL collection	See OSF Repository
MM20B144a1	Formica	rufa	ID	Balevic, Nikola	Garc’a, Fede	NA	Montenegro	Europe	42.479743	19.498745	NA	NA	NA	NA	641	BDEL collection	See OSF Repository
MM20B144b1	Manica	rubida	ID	Balevic, Nikola	Menchetti, Mattia	NA	Montenegro	Europe	42.479743	19.498745	NA	NA	NA	NA	656	BDEL collection	See OSF Repository
MM20B148c1	Camponotus	dalmaticus	ID	Balevic, Nikola	Menchetti, Mattia	NA	Montenegro	Europe	42.470984	18.707223	NA	NA	NA	NA	654	BDEL collection	See OSF Repository
MM20B148h1	Temnothorax	flavicornis	ID	Balevic, Nikola	Schifani, Enrico	NA	Montenegro	Europe	42.470984	18.707223	NA	NA	NA	NA	654	BDEL collection	See OSF Repository
MM20B155a1	Myrmica	sabuleti	ID	Balevic, Nikola	Garc’a, Fede	NA	Montenegro	Europe	43.142949	19.094572	NA	NA	NA	NA	657	BDEL collection	See OSF Repository
MM20B171a1	Aphaenogaster	subterranea	genbank	Kragujevi_, Tomislav	Schifani, Enrico	NA	Croatia	Europe	45.7123894	15.8125197	NA	NA	NA	NA	654	BDEL collection	See OSF Repository
MM20B174d1	Lasius	fuliginosus	ID	Kragujevi_, Tomislav	Menchetti, Mattia	NA	Croatia	Europe	44.296084	15.10447	NA	NA	NA	NA	653	BDEL collection	See OSF Repository
MM20B178a1	Dolichoderus	quadripunctatus	ID	Kragujevi_, Tomislav	Menchetti, Mattia	NA	Croatia	Europe	45.7123894	15.8125197	NA	NA	NA	NA	658	BDEL collection	See OSF Repository
MM20B178c1	Lasius	niger	ID	Kragujevi_, Tomislav	Schifani, Enrico	NA	Croatia	Europe	45.7123894	15.8125197	NA	NA	NA	NA	654	BDEL collection	See OSF Repository
MM20B184f1	Lasius	illyricus	ID	Kragujevi_, Tomislav	Schifani, Enrico	NA	Croatia	Europe	45.7844341	15.9384913	NA	TerraTypica	NA	NA	656	BDEL collection	See OSF Repository
MM20B184h1	Temnothorax	affinis	ID	Kragujevi_, Tomislav	Schifani, Enrico	NA	Croatia	Europe	45.7844341	15.9384913	NA	NA	NA	NA	640	BDEL collection	See OSF Repository
MM20B191a1	Crematogaster	schmidti	ID	Kragujevi_, Tomislav	Menchetti, Mattia	NA	Croatia	Europe	45.7844341	15.9384913	NA	NA	NA	NA	653	BDEL collection	See OSF Repository
MM20B193b1	Camponotus	fallax	ID	Kragujevi_, Tomislav	Menchetti, Mattia	NA	Croatia	Europe	45.7123894	15.8125197	NA	NA	NA	NA	654	BDEL collection	See OSF Repository
MM20B193c1	Camponotus	vagus	ID	Kragujevi_, Tomislav	Menchetti, Mattia	NA	Croatia	Europe	45.7123894	15.8125197	NA	NA	NA	NA	653	BDEL collection	See OSF Repository
MM20B196b1	Formica	gagates	ID	Kragujevi_, Tomislav	Schifani, Enrico	NA	Croatia	Europe	NA	NA	NA	NA	NA	NA	655	BDEL collection	See OSF Repository
MM20B199a1	Formica	cunicularia	ID	Kragujevi_, Tomislav	Schifani, Enrico	NA	Croatia	Europe	45.7123894	15.8125197	NA	NA	NA	NA	654	BDEL collection	See OSF Repository
MM20B199b1	Formica	rufibarbis	ID	Kragujevi_, Tomislav	Menchetti, Mattia	NA	Croatia	Europe	45.7123894	15.8125197	NA	NA	NA	NA	648	BDEL collection	See OSF Repository
MM20B199e1	Temnothorax	clypeatus	ID	Kragujevi_, Tomislav	Schifani, Enrico	NA	Croatia	Europe	45.7123894	15.8125197	NA	NA	NA	NA	654	BDEL collection	See OSF Repository
MM20B199f1	Temnothorax	turcicus	ID	Kragujevi_, Tomislav	Schifani, Enrico	NA	Croatia	Europe	45.7123894	15.8125197	NA	NA	NA	NA	655	BDEL collection	See OSF Repository
MM20B201h1	Prenolepis	nitens	ID	Kragujevi_, Tomislav	Menchetti, Mattia	NA	Croatia	Europe	45.790523	15.867684	NA	NA	NA	NA	657	BDEL collection	See OSF Repository
MM20B215a1	Cryptopone	ochracea	ID	Kragujevi_, Tomislav	Menchetti, Mattia	NA	Croatia	Europe	45.774728	15.953963	NA	NA	NA	NA	656	BDEL collection	See OSF Repository
MM20B215b1	Ponera	coarctata	ID	Kragujevi_, Tomislav	Menchetti, Mattia	NA	Croatia	Europe	45.774728	15.953963	NA	NA	NA	NA	655	BDEL collection	See OSF Repository
MM20B216a1	Lasius	fuliginosus	ID	Kragujevi_, Tomislav	Menchetti, Mattia	NA	Croatia	Europe	45.7123894	15.8125197	NA	NA	NA	NA	657	BDEL collection	See OSF Repository
MM20B216e1	Tapinoma	subboreale	ID	Kragujevi_, Tomislav	Schifani, Enrico	NA	Croatia	Europe	45.7123894	15.8125197	NA	NA	NA	NA	655	BDEL collection	See OSF Repository
MM20B216f1	Solenopsis	fugax	CF	Kragujevi_, Tomislav	Schifani, Enrico & Menchetti, Mattia	NA	Croatia	Europe	45.7123894	15.8125197	NA	NA	NA	NA	656	BDEL collection	See OSF Repository
MM20B217b1	Colobopsis	truncata	ID	Kragujevi_, Tomislav	Menchetti, Mattia	NA	Croatia	Europe	45.7844341	15.9384913	NA	NA	NA	NA	655	BDEL collection	See OSF Repository
MM20B217d1	Formica	clara	ID	Kragujevi_, Tomislav	Menchetti, Mattia	NA	Croatia	Europe	45.7844341	15.9384913	NA	NA	NA	NA	647	BDEL collection	See OSF Repository
MM20B226a1	Dolichoderus	quadripunctatus	ID	Balevic, Nikola	Menchetti, Mattia	NA	Montenegro	Europe	42.514299	19.143826	NA	NA	NA	NA	656	BDEL collection	See OSF Repository
MM20B227a1	Camponotus	aethiops	ID	Balevic, Nikola	Menchetti, Mattia; Schifani, Enrico	NA	Montenegro	Europe	42.42767	19.262459	NA	NA	NA	NA	651	BDEL collection	See OSF Repository
MM20B228a1	Camponotus	ligniperda	ID	Balevic, Nikola	Menchetti, Mattia	NA	Montenegro	Europe	42.479743	19.498745	NA	NA	NA	NA	656	BDEL collection	See OSF Repository
MM20B228b1	Formica	pratensis	ID	Balevic, Nikola	Schifani, Enrico	NA	Montenegro	Europe	42.479743	19.498745	NA	NA	NA	NA	647	BDEL collection	See OSF Repository
MM20B228c1	Lasius	fuliginosus	ID	Balevic, Nikola	Menchetti, Mattia	NA	Montenegro	Europe	42.479743	19.498745	NA	NA	NA	NA	655	BDEL collection	See OSF Repository
MM20B240a1	Messor	bouvieri	ID	Ferruzzi, Paola & Menchetti, Stefano	Schifani, Enrico	Alicudi	Italy	Europe	38.533949	14.360151	NA	NA	NA	NA	653	BDEL collection	See OSF Repository
MM20B240b1	Monomorium	subopacum	ID	Ferruzzi, Paola & Menchetti, Stefano	Schifani, Enrico	Alicudi	Italy	Europe	38.533949	14.360151	NA	NA	NA	NA	654	BDEL collection	See OSF Repository
MM20B240c1	Pheidole	pallidula	ID	Ferruzzi, Paola & Menchetti, Stefano	Menchetti, Mattia	Alicudi	Italy	Europe	38.533949	14.360151	NA	NA	NA	NA	654	BDEL collection	See OSF Repository
MM20B241a1	Camponotus	nylanderi	ID	Ferruzzi, Paola & Menchetti, Stefano	Schifani, Enrico	Panarea	Italy	Europe	38.640429	15.07518	NA	NA	NA	NA	654	BDEL collection	See OSF Repository
MM20B241b1	Messor	capitatus	ID	Ferruzzi, Paola & Menchetti, Stefano	Schifani, Enrico	Panarea	Italy	Europe	38.640429	15.07518	NA	NA	NA	NA	658	BDEL collection	See OSF Repository
MM20B242b1	Tapinoma	magnum	ID	Ferruzzi, Paola & Menchetti, Stefano	Schifani, Enrico	Lipari	Italy	Europe	38.514937	14.918321	NA	NA	NA	NA	657	BDEL collection	See OSF Repository
MM20B242e1	Aphaenogaster	semipolita	ID	Ferruzzi, Paola & Menchetti, Stefano	Schifani, Enrico	Lipari	Italy	Europe	38.514937	14.918321	NA	NA	NA	NA	656	BDEL collection	See OSF Repository
MM20B244a1	Camponotus	micans	ID	Ferruzzi, Paola & Menchetti, Stefano	Schifani, Enrico	Vulcano	Italy	Europe	38.406413	14.95845	NA	NA	NA	NA	656	BDEL collection	See OSF Repository
MM20B244b1	Camponotus	nylanderi	ID	Ferruzzi, Paola & Menchetti, Stefano	Schifani, Enrico	Vulcano	Italy	Europe	38.406413	14.95845	NA	NA	NA	NA	653	BDEL collection	See OSF Repository
MM20B246a1	Tapinoma	magnum	ID	Ferruzzi, Paola & Menchetti, Stefano	Schifani, Enrico	Vulcano	Italy	Europe	38.414458	14.96008	NA	NA	NA	NA	655	BDEL collection	See OSF Repository
MM20B247b1	Monomorium	subopacum	ID	Ferruzzi, Paola & Menchetti, Stefano	Menchetti, Mattia	Salina	Italy	Europe	38.539381	14.863253	NA	NA	NA	NA	655	BDEL collection	See OSF Repository
MM20B249a1	Tapinoma	magnum	ID	Ferruzzi, Paola & Menchetti, Stefano	Schifani, Enrico	Stromboli	Italy	Europe	38.799462	15.239903	NA	NA	NA	NA	653	BDEL collection	See OSF Repository
MM20B254b1	Crematogaster	scutellaris	ID	Ferruzzi, Paola & Menchetti, Stefano	Menchetti, Mattia	Salina	Italy	Europe	38.555044	14.849201	NA	NA	NA	NA	653	BDEL collection	See OSF Repository
MM20B254c1	Pheidole	pallidula	ID	Ferruzzi, Paola & Menchetti, Stefano	Menchetti, Mattia	Salina	Italy	Europe	38.555044	14.849201	NA	NA	NA	NA	654	BDEL collection	See OSF Repository
MM20B259b1	Monomorium	monomorium	ID	Ferruzzi, Paola & Menchetti, Stefano	Schifani, Enrico	NA	Italy	Europe	44.948558	12.312172	NA	TerraTypica	NA	NA	653	BDEL collection	See OSF Repository
MM20B262a1	Camponotus	nylanderi	ID	Ferruzzi, Paola & Menchetti, Stefano	Schifani, Enrico	Lipari	Italy	Europe	38.477787	14.927826	NA	NA	NA	NA	654	BDEL collection	See OSF Repository
MM20B262c1	Monomorium	subopacum	ID	Ferruzzi, Paola & Menchetti, Stefano	Menchetti, Mattia	Lipari	Italy	Europe	38.477787	14.927826	NA	NA	NA	NA	655	BDEL collection	See OSF Repository
MM20B264b1	Formica	rufibarbis	ID	Ferruzzi, Paola & Menchetti, Stefano	Menchetti, Mattia	NA	Italy	Europe	44.899044	12.165022	NA	NA	NA	NA	648	BDEL collection	See OSF Repository
MM20B264d1	Tetramorium	caespitum	GRP	Ferruzzi, Paola & Menchetti, Stefano	Schifani, Enrico	NA	Italy	Europe	44.899044	12.165022	NA	NA	NA	NA	655	BDEL collection	See OSF Repository
MM20B268b1	Tapinoma	subboreale	ID	Ferruzzi, Paola & Menchetti, Stefano	Schifani, Enrico	NA	Italy	Europe	44.692888	12.223314	NA	NA	NA	NA	654	BDEL collection	See OSF Repository
MM20B306a1	Crematogaster	ionia	ID	Mazzei, Paolo	Schifani, Enrico	Serifos	Greece	Europe	37.18341	24.48221	NA	NA	NA	NA	653	BDEL collection	See OSF Repository
MM20B307a1	Plagiolepis	atlantis	ID	Mazzei, Paolo	Schifani, Enrico	NA	Turkey	Asia	41.0798234	29.0388638	NA	NA	NA	NA	653	BDEL collection	See OSF Repository
MM20B309a1	Pheidole	balcanica	ID	Mazzei, Paolo	Schifani, Enrico	Serifos	Greece	Europe	37.1631707	24.5229665	NA	NA	NA	NA	653	BDEL collection	See OSF Repository
MM20B316a1	Camponotus	ionius	ID	Mazzei, Paolo	Schifani, Enrico	Serifos	Greece	Europe	37.1631707	24.5229665	NA	NA	NA	NA	653	BDEL collection	See OSF Repository
MM20B318a1	Tapinoma	magnum	CF	Mazzei, Paolo	Schifani, Enrico	NA	Italy	Europe	41.4903452	12.5980452	NA	NA	NA	NA	655	BDEL collection	See OSF Repository
MM20B321a1	Camponotus	kiesenwetteri	ID	Mazzei, Paolo	Menchetti, Mattia; Schifani, Enrico	Serifos	Greece	Europe	37.1232856	24.4958276	NA	NA	NA	NA	656	BDEL collection	See OSF Repository
MM20B321b1	Aphaenogaster	balcanica	ID	Mazzei, Paolo	Schifani, Enrico	Serifos	Greece	Europe	37.1232856	24.4958276	NA	NA	NA	NA	500	BDEL collection	See OSF Repository
MM20B360b1	Cataglyphis	nodus	ID	Giotis, Irakleitos	Menchetti, Mattia	NA	Greece	Europe	37.687156	21.475772	NA	NA	NA	NA	655	BDEL collection	See OSF Repository
MM20B361a1	Cataglyphis	hellenica	ID	Giotis, Irakleitos	Menchetti, Mattia	NA	Greece	Europe	37.6706	23.9997	NA	NA	NA	NA	654	BDEL collection	See OSF Repository
MM20B363a1	Crematogaster	sordidula	ID	Giotis, Irakleitos	Menchetti, Mattia	NA	Greece	Europe	37.6706	23.9997	NA	NA	NA	NA	653	BDEL collection	See OSF Repository
MM20B371a1	Trichomyrmex	perplexus	ID	Giotis, Irakleitos	Menchetti, Mattia	NA	Greece	Europe	37.6706	23.9997	NA	NA	NA	NA	654	BDEL collection	See OSF Repository
MM20B372a1	Camponotus	atricolor	ID	Nikolas, Michail	Schifani, Enrico	NA	Greece	Europe	39.75086	22.79235	NA	NA	NA	NA	657	BDEL collection	See OSF Repository
MM20B372d1	Hypoponera	eduardi	ID	Nikolas, Michail	Schifani, Enrico	NA	Greece	Europe	39.75086	22.79235	NA	NA	NA	NA	655	BDEL collection	See OSF Repository
MM20B372g1	Messor	hellenius	ID	Nikolas, Michail	Schifani, Enrico	NA	Greece	Europe	39.75086	22.79235	NA	NA	NA	NA	653	BDEL collection	See OSF Repository
MM20B372h1	Monomorium	monomorium	ID	Nikolas, Michail	Schifani, Enrico	NA	Greece	Europe	39.75086	22.79235	NA	NA	NA	NA	655	BDEL collection	See OSF Repository
MM20B373c1	Plagiolepis	NA	NotID	Giotis, Irakleitos	Menchetti, Mattia	NA	Greece	Europe	37.6578	24.0327	NA	NA	NA	NA	657	BDEL collection	See OSF Repository
MM20B375a1	Cataglyphis	hellenica	ID	Nikolas, Michail	Menchetti, Mattia	NA	Greece	Europe	39.75086	22.79235	NA	NA	NA	NA	655	BDEL collection	See OSF Repository
MM20B378a1	Nylanderia	jaegerskioeldi	ID	Giotis, Irakleitos	Schifani, Enrico	NA	Greece	Europe	37.6706	23.9997	NA	NA	NA	NA	656	BDEL collection	See OSF Repository
MM20B378b1	Solenopsis	fugax	ID	Giotis, Irakleitos	Schifani, Enrico	NA	Greece	Europe	37.6706	23.9997	NA	NA	NA	NA	655	BDEL collection	See OSF Repository
MM20B379b1	Temnothorax	graecus	ID	Giotis, Irakleitos	Schifani, Enrico	NA	Greece	Europe	37.6578	24.0327	NA	NA	NA	NA	653	BDEL collection	See OSF Repository
MM20B382a1	Camponotus	laconicus	ID	Giotis, Irakleitos	Menchetti, Mattia	NA	Greece	Europe	37.6578	24.0327	NA	NA	NA	NA	657	BDEL collection	See OSF Repository
MM20B384a1	Aphaenogaster	subterraneoides	ID	Giotis, Irakleitos	Schifani, Enrico	NA	Greece	Europe	37.6706	23.9997	NA	NA	NA	NA	655	BDEL collection	See OSF Repository
MM20B392a1	Cardiocondyla	mauritanica	ID	Giotis, Irakleitos	Schifani, Enrico	NA	Greece	Europe	37.6706	23.9997	NA	NA	NA	NA	653	BDEL collection	See OSF Repository
MM20B392c1	Temnothorax	exilis	CF	Giotis, Irakleitos	Menchetti, Mattia & Schifani, Enrico	NA	Greece	Europe	37.6706	23.9997	NA	NA	NA	NA	653	BDEL collection	See OSF Repository
MM20B393a1	Aphaenogaster	balcanica	ID	Giotis, Irakleitos	Schifani, Enrico	NA	Greece	Europe	37.6578	24.0327	NA	NA	NA	NA	655	BDEL collection	See OSF Repository
MM20B404a1	Camponotus	kiesenwetteri	ID	Giotis, Irakleitos	Schifani, Enrico	NA	Greece	Europe	37.668429	24.007712	NA	NA	NA	NA	656	BDEL collection	See OSF Repository
MM20B407e1	Tetramorium	punctatum	CF	Giotis, Irakleitos	Schifani, Enrico	NA	Greece	Europe	37.6578	24.0327	NA	NA	NA	NA	657	BDEL collection	See OSF Repository
MM20B408a1	Aphaenogaster	subterraneoides	ID	Giotis, Irakleitos	Schifani, Enrico	NA	Greece	Europe	37.6578	24.0327	NA	NA	NA	NA	654	BDEL collection	See OSF Repository
MM20B408c1	Tetramorium	immigrans	ID	Giotis, Irakleitos	Schifani, Enrico	NA	Greece	Europe	37.6578	24.0327	NA	NA	NA	NA	653	BDEL collection	See OSF Repository
MM20B409a1	Aphaenogaster	splendida	ID	Giotis, Irakleitos	Schifani, Enrico	NA	Greece	Europe	37.6578	24.0327	NA	TerraTypica	NA	NA	657	BDEL collection	See OSF Repository
MM20B409d1	Lasius	Chthonolasius	GRP	Giotis, Irakleitos	Menchetti, Mattia	NA	Slovakia	Europe	48.986747	21.222876	NA	NA	NA	NA	561	BDEL collection	See OSF Repository
MM20B409f1	Myrmica	rubra	ID	Giotis, Irakleitos	Schifani, Enrico	NA	Slovakia	Europe	48.986747	21.222876	NA	NA	NA	NA	654	BDEL collection	See OSF Repository
MM20B413a1	Crematogaster	schmidti	ID	Giotis, Irakleitos	Schifani, Enrico	NA	Greece	Europe	37.6706	23.9997	NA	NA	NA	NA	654	BDEL collection	See OSF Repository
MM20B414b1	Messor	hellenius	ID	Giotis, Irakleitos	Schifani, Enrico	NA	Greece	Europe	37.686562	24.008875	NA	NA	NA	NA	643	BDEL collection	See OSF Repository
MM20B418a1	Tapinoma	glabrella	CF	Giotis, Irakleitos	Menchetti, Mattia	NA	Greece	Europe	37.6706	23.9997	NA	NA	NA	NA	654	BDEL collection	See OSF Repository
MM20B419a1	Aphaenogaster	balcanica	ID	Fotopoulos, Alexandros	Schifani, Enrico	NA	Greece	Europe	37.687156	21.475772	NA	NA	NA	NA	654	BDEL collection	See OSF Repository
MM20B419b1	Camponotus	aethiops	ID	Fotopoulos, Alexandros	Schifani, Enrico	NA	Greece	Europe	37.687156	21.475772	NA	NA	NA	NA	655	BDEL collection	See OSF Repository
MM20B419c1	Cardiocondyla	dalmatica	ID	Fotopoulos, Alexandros	Schifani, Enrico	NA	Greece	Europe	37.687156	21.475772	NA	NA	NA	NA	653	BDEL collection	See OSF Repository
MM20B419d1	Cataglyphis	hellenica	CF	Fotopoulos, Alexandros	Menchetti, Mattia	NA	Greece	Europe	37.687156	21.475772	NA	NA	NA	NA	652	BDEL collection	See OSF Repository
MM20B496a1	Crematogaster	scutellaris	ID	D'Ambrosio, Matteo	Menchetti, Mattia	NA	Italy	Europe	41.937666	16.025587	NA	NA	NA	NA	654	BDEL collection	See OSF Repository
MM20B509a1	Camponotus	nylanderi	ID	D'Ambrosio, Matteo	Menchetti, Mattia	NA	Italy	Europe	41.937666	16.025587	NA	NA	NA	NA	654	BDEL collection	See OSF Repository
MM20B525a1	Lasius	carniolicus	ID	D'Ambrosio, Matteo	Garc’a, Fede	NA	Italy	Europe	41.937666	16.025587	NA	NA	NA	NA	654	BDEL collection	See OSF Repository
MM20B525c1	Stenamma	striatulum	ID	D'Ambrosio, Matteo	Gentile, Vincenzo	NA	Italy	Europe	41.937666	16.025587	NA	NA	NA	NA	655	BDEL collection	See OSF Repository
MM20B525d1	Strongylognathus	destefanii	ID	D'Ambrosio, Matteo	Schifani, Enrico	NA	Italy	Europe	41.937666	16.025587	NA	NA	NA	NA	653	BDEL collection	See OSF Repository
MM20B525e1	Strumigenys	argiola	ID	D'Ambrosio, Matteo	Schifani, Enrico	NA	Italy	Europe	41.937666	16.025587	NA	NA	NA	NA	651	BDEL collection	See OSF Repository
MM20B530a1	Pheidole	pallidula	ID	D'Ambrosio, Matteo	Menchetti, Mattia	NA	Italy	Europe	41.937666	16.025587	NA	NA	NA	NA	654	BDEL collection	See OSF Repository
MM20B548b1	Solenopsis	fugax	ID	D'Ambrosio, Matteo	Menchetti, Mattia; Schifani, Enrico	NA	Italy	Europe	41.937666	16.025587	NA	NA	NA	NA	653	BDEL collection	See OSF Repository
MM20B555a1	Lasius	myops	ID	D'Ambrosio, Matteo	Schifani, Enrico	NA	Italy	Europe	41.926988	16.041719	NA	NA	NA	NA	656	BDEL collection	See OSF Repository
MM20B555b1	Aphaenogaster	picena	ID	D'Ambrosio, Matteo	Schifani, Enrico	NA	Italy	Europe	41.926988	16.041719	NA	NA	NA	NA	654	BDEL collection	See OSF Repository
MM20B558a1	Aphaenogaster	pallida	ID	D'Ambrosio, Matteo	Schifani, Enrico	NA	Italy	Europe	41.937666	16.025587	NA	NA	NA	NA	656	BDEL collection	See OSF Repository
MM20B560a1	Messor	capitatus	ID	D'Ambrosio, Matteo	Menchetti, Mattia	NA	Italy	Europe	41.937666	16.025587	NA	NA	NA	NA	656	BDEL collection	See OSF Repository
MM20B563a1	Camponotus	ionius	ID	Giotis, Irakleitos	Schifani, Enrico	NA	Greece	Europe	37.6578	24.0327	NA	NA	NA	NA	654	BDEL collection	See OSF Repository
MM20B563b1	Lepisiota	frauenfeldi	ID	Giotis, Irakleitos	Schifani, Enrico	NA	Greece	Europe	37.6578	24.0327	NA	NA	NA	NA	654	BDEL collection	See OSF Repository
MM20B564a1	Camponotus	laconicus	ID	Giotis, Irakleitos	Schifani, Enrico	NA	Greece	Europe	37.65916	24.026331	NA	NA	NA	NA	655	BDEL collection	See OSF Repository
MM20B564b1	Camponotus	gestroi	ID	Giotis, Irakleitos	Schifani, Enrico	NA	Greece	Europe	37.65916	24.026331	NA	NA	NA	NA	656	BDEL collection	See OSF Repository
MM20B564c1	Colobopsis	truncata	ID	Giotis, Irakleitos	Schifani, Enrico	NA	Greece	Europe	37.65916	24.026331	NA	NA	NA	NA	655	BDEL collection	See OSF Repository
MM20B565b1	Temnothorax	dessyi	ID	Giotis, Irakleitos	Schifani, Enrico	NA	Greece	Europe	37.6578	24.0327	NA	NA	NA	NA	653	BDEL collection	See OSF Repository
MM20B566a1	Aphaenogaster	splendida	CF	Giotis, Irakleitos	Schifani, Enrico	NA	Greece	Europe	37.6578	24.0327	NA	NA	NA	NA	653	BDEL collection	See OSF Repository
MM20B566g1	Temnothorax	recedens	ID	Giotis, Irakleitos	Schifani, Enrico	NA	Greece	Europe	37.6578	24.0327	NA	NA	NA	NA	653	BDEL collection	See OSF Repository
MM20B568a1	Crematogaster	ionia	ID	Giotis, Irakleitos	Schifani, Enrico	NA	Greece	Europe	37.6578	24.0327	NA	NA	NA	NA	656	BDEL collection	See OSF Repository
MM20B570a1	Camponotus	vagus	ID	Nikolas, Michail	Menchetti, Mattia	NA	Greece	Europe	39.75086	22.79235	NA	NA	NA	NA	656	BDEL collection	See OSF Repository
MM20B572a1	Camponotus	lateralis	ID	Giotis, Irakleitos	Schifani, Enrico	NA	Greece	Europe	37.671388	24.045368	NA	NA	NA	NA	656	BDEL collection	See OSF Repository
MM20B572b1	Crematogaster	schmidti	ID	Giotis, Irakleitos	Schifani, Enrico	NA	Greece	Europe	37.671388	24.045368	NA	NA	NA	NA	654	BDEL collection	See OSF Repository
MM20C001a1	Cataglyphis	tartessica	ID	Cerd‡, Ximo	S‡nchez-Garc’a, Daniel	NA	Spain	Europe	37.042156	-6.434948	NA	NA	NA	NA	654	BDEL collection	See OSF Repository
MM20C001b1	Iberoformica	subrufa	ID	Cerd‡, Ximo	S‡nchez-Garc’a, Daniel	NA	Spain	Europe	37.042156	-6.434948	NA	TerraTypica	NA	NA	656	BDEL collection	See OSF Repository
MM20C001c1	Messor	lusitanicus	ID	Cerd‡, Ximo	S‡nchez-Garc’a, Daniel	NA	Spain	Europe	37.042156	-6.434948	NA	NA	NA	NA	654	BDEL collection	See OSF Repository
MM20C003a1	Solenopsis	lusitanica	ID	Galkowski, Christophe	Galkowski, Christophe	NA	France	Europe	42.440596	3.159721	NA	NA	NA	NA	653	BDEL collection	See OSF Repository
MM20C004a1	Solenopsis	fugax	ID	Galkowski, Christophe	Galkowski, Christophe	NA	France	Europe	45.146687	1.525313	TypeLocality	NA	NA	NA	653	BDEL collection	See OSF Repository
MM20C005a1	Camponotus	lateralis	ID	Schifani, Enrico	Schifani, Enrico	Marettimo	Italy	Europe	37.973435	12.057772	NA	NA	NA	NA	653	BDEL collection	See OSF Repository
MM20C006a1	Nylanderia	jaegerskioeldi	ID	Schifani, Enrico	Schifani, Enrico	Sicily	Italy	Europe	37.996771	13.883908	NA	NA	NA	NA	643	BDEL collection	See OSF Repository
MM20C007a1	Cataglyphis	gadeai	CF	Schifani, Enrico	Schifani, Enrico	NA	Spain	Europe	39.33773	-0.310398	NA	NA	NA	NA	653	BDEL collection	See OSF Repository
MM20C008d1	Tetramorium	alpestre	GRP	Schifani, Enrico	Schifani, Enrico	Sicily	Italy	Europe	37.85637	14.055896	NA	NA	NA	NA	651	BDEL collection	See OSF Repository
MM20C009a1	Aphaenogaster	subterranea	ID	Schifani, Enrico	Schifani, Enrico	Sicily	Italy	Europe	37.940563	14.67411	NA	NA	NA	NA	658	BDEL collection	See OSF Repository
MM20C009b1	Camponotus	vagus	ID	Schifani, Enrico	Schifani, Enrico	Sicily	Italy	Europe	37.732794	14.618479	NA	NA	NA	NA	657	BDEL collection	See OSF Repository
MM20C010a1	Bothriomyrmex	corsicus	ID	Schifani, Enrico	Schifani, Enrico	Sicily	Italy	Europe	37.952125	14.699168	NA	NA	NA	NA	655	BDEL collection	See OSF Repository
MM20C010b1	Dolichoderus	quadripunctatus	ID	Schifani, Enrico	Schifani, Enrico	Sicily	Italy	Europe	36.979516	15.077027	NA	NA	NA	NA	653	BDEL collection	See OSF Repository
MM20C010c1	Myrmica	sabuleti	ID	Schifani, Enrico	Schifani, Enrico	Sicily	Italy	Europe	37.939371	14.670303	NA	NA	NA	NA	653	BDEL collection	See OSF Repository
MM20C011a1	Aphaenogaster	ichnusa	genbank	Schifani, Enrico	Schifani, Enrico	Sicily	Italy	Europe	36.979345	15.078315	NA	NA	NA	NA	658	BDEL collection	See OSF Repository
MM20C012a1	Cardiocondyla	mauritanica	ID	Schifani, Enrico	Schifani, Enrico	Sicily	Italy	Europe	36.922829	15.15608	NA	NA	NA	NA	654	BDEL collection	See OSF Repository
MM20C012b1	Myrmica	sabuleti	ID	Schifani, Enrico	Schifani, Enrico	Sicily	Italy	Europe	36.979276	15.078572	NA	NA	NA	NA	655	BDEL collection	See OSF Repository
MM20C013a1	Messor	wasmanni	CF	Schifani, Enrico	Schifani, Enrico	NA	Italy	Europe	37.941368	15.942879	NA	NA	NA	NA	651	BDEL collection	See OSF Repository
MM20C014a1	Camponotus	nylanderi	ID	Schifani, Enrico	Schifani, Enrico	NA	Italy	Europe	38.226391	15.638355	NA	NA	NA	NA	651	BDEL collection	See OSF Repository
MM20C014b1	Camponotus	piceus	ID	Schifani, Enrico	Schifani, Enrico	NA	Italy	Europe	38.188436	15.660195	NA	NA	NA	NA	655	BDEL collection	See OSF Repository
MM20C014c1	Aphaenogaster	ichnusa	ID	Schifani, Enrico	Schifani, Enrico	Sicily	Italy	Europe	38.090448	15.224766	NA	NA	NA	NA	654	BDEL collection	See OSF Repository
MM20C015a1	Lepisiota	nigra	ID	Schifani, Enrico	Schifani, Enrico	Levanzo	Italy	Europe	37.989207	12.347807	NA	NA	NA	NA	651	BDEL collection	See OSF Repository
MM20C016a1	Stigmatomma	denticulatum	ID	Schifani, Enrico	Schifani, Enrico	NA	Italy	Europe	44.768279	10.306613	NA	NA	NA	NA	654	BDEL collection	See OSF Repository
MM20C016b1	Tapinoma	subboreale	ID	Schifani, Enrico	Schifani, Enrico	NA	Italy	Europe	44.76856604	10.31008959	NA	NA	NA	NA	653	BDEL collection	See OSF Repository
MM20C017a1	Liometopum	microcephalum	ID	Schifani, Enrico	Schifani, Enrico	Sicily	Italy	Europe	37.874707	13.398489	NA	NA	NA	NA	655	BDEL collection	See OSF Repository
MM20C018a1	Tapinoma	madeirense	ID	Schifani, Enrico	Schifani, Enrico	Sicily	Italy	Europe	38.183284	13.325399	NA	NA	NA	NA	655	BDEL collection	See OSF Repository
MM20C018c1	Hypoponera	eduardi	ID	Schifani, Enrico	Schifani, Enrico	Sicily	Italy	Europe	38.170049	13.3511137	NA	NA	NA	NA	653	BDEL collection	See OSF Repository
MM20C019a1	Camponotus	gestroi	ID	Schifani, Enrico	Schifani, Enrico	Sicily	Italy	Europe	37.741806	13.410935	NA	NA	NA	NA	656	BDEL collection	See OSF Repository
MM20C021a1	Camponotus	spissinodis	ID	Schifani, Enrico	Schifani, Enrico	Sicily	Italy	Europe	38.190097	13.333868	NA	NA	NA	Europe	654	BDEL collection	See OSF Repository
MM20C022a1	Pheidole	indica	ID	Schifani, Enrico	Schifani, Enrico	Sicily	Italy	Europe	38.109131	13.370708	NA	NA	NA	NA	655	BDEL collection	See OSF Repository
MM20C023a1	Aphaenogaster	ichnusa	ID	Schifani, Enrico	Schifani, Enrico	Sicily	Italy	Europe	37.664803	14.992005	NA	NA	NA	NA	658	BDEL collection	See OSF Repository
MM20C025a1	Aphaenogaster	ichnusa	ID	Schifani, Enrico	Schifani, Enrico	Sicily	Italy	Europe	37.925	13.388333	NA	NA	NA	NA	656	BDEL collection	See OSF Repository
MM20C026a1	Camponotus	fallax	ID	Schifani, Enrico	Schifani, Enrico	NA	Italy	Europe	44.768735	10.31311	NA	NA	NA	NA	656	BDEL collection	See OSF Repository
MM20C026b1	Formica	clara	ID	Schifani, Enrico	Schifani, Enrico	NA	Italy	Europe	44.768735	10.31311	NA	NA	NA	NA	652	BDEL collection	See OSF Repository
MM20C026c1	Polyergus	rufescens	ID	Schifani, Enrico	Schifani, Enrico	NA	Italy	Europe	44.768771	10.312919	NA	NA	NA	NA	654	BDEL collection	See OSF Repository
MM20C026d1	Aphaenogaster	subterranea	genbank	Schifani, Enrico	Schifani, Enrico	NA	Italy	Europe	44.768878	10.314738	NA	NA	NA	NA	656	BDEL collection	See OSF Repository
MM20C027a1	Camponotus	aethiops	ID	Costa, Simone	Menchetti, Mattia	NA	Greece	Europe	38.610486	21.627335	NA	NA	NA	NA	657	BDEL collection	See OSF Repository
MM20C028a1	Aphaenogaster	ichnusa	genbank	Bertoni, Luca	Schifani, Enrico	Sicily	Italy	Europe	38.025806	14.775667	NA	NA	NA	NA	658	BDEL collection	See OSF Repository
MM20C029a1	Camponotus	barbaricus	ID	Schifani, Enrico	Schifani, Enrico	Sicily	Italy	Europe	38.173049	13.35104	NA	NA	NA	NA	653	BDEL collection	See OSF Repository
MM20C029b1	Solenopsis	lusitanica	ID	Schifani, Enrico	Schifani, Enrico & Menchetti, Mattia	Sicily	Italy	Europe	38.173049	13.35104	NA	NA	NA	NA	652	BDEL collection	See OSF Repository
MM20C030a1	Aphaenogaster	ichnusa	ID	Schifani, Enrico	Schifani, Enrico	Sicily	Italy	Europe	38.019838	12.842762	NA	NA	NA	NA	658	BDEL collection	See OSF Repository
MM20C030b1	Proceratium	algiricum	ID	Schifani, Enrico	Schifani, Enrico	Sicily	Italy	Europe	38.09805	13.26477	NA	NA	NA	NA	654	BDEL collection	See OSF Repository
MM20C032a1	Aphaenogaster	ichnusa	ID	Schifani, Enrico	Schifani, Enrico	Sicily	Italy	Europe	37.824394	14.003139	NA	NA	NA	NA	658	BDEL collection	See OSF Repository
MM20C033a1	Cataglyphis	hellenica	ID	Costa, Simone	Schifani, Enrico	NA	Greece	Europe	37.968898	23.738039	NA	NA	NA	NA	654	BDEL collection	See OSF Repository
MM20C033b1	Lasius	reginae	ID	Costa, Simone	Schifani, Enrico	NA	Greece	Europe	38.724232	21.627649	NA	NA	NA	NA	654	BDEL collection	See OSF Repository
MM20C033c1	Crematogaster	schmidti	ID	Costa, Simone	Schifani, Enrico	NA	Greece	Europe	38.018179	23.842136	NA	NA	NA	NA	654	BDEL collection	See OSF Repository
MM20C034a1	Strumigenys	NA	NotID	Genduso, Emanuele	Schifani, Enrico	Sicily	Italy	Europe	37.824438	14.002339	NA	NA	NA	NA	653	BDEL collection	See OSF Repository
MM20C035a1	Messor	wasmanni	ID	Costa, Simone	Schifani, Enrico	NA	Greece	Europe	38.02509	23.824909	NA	NA	NA	NA	654	BDEL collection	See OSF Repository
MM20C036a1	Messor	bouvieri	ID	Schifani, Enrico	Schifani, Enrico	Sicily	Italy	Europe	38.212579	13.291857	NA	NA	NA	NA	653	BDEL collection	See OSF Repository
MM20C037a1	Camponotus	vagus	ID	Costa, Simone	Schifani, Enrico	NA	Greece	Europe	38.50973	21.726738	NA	NA	NA	NA	657	BDEL collection	See OSF Repository
MM20C037b1	Cataglyphis	nodus	ID	Costa, Simone	Schifani, Enrico	NA	Greece	Europe	38.50973	21.726738	NA	NA	NA	NA	656	BDEL collection	See OSF Repository
MM20C037c1	Formica	clara	ID	Costa, Simone	Schifani, Enrico	NA	Greece	Europe	38.612609	21.620361	NA	NA	NA	NA	653	BDEL collection	See OSF Repository
MM20C038a1	Myrmecina	sicula	ID	Schifani, Enrico	Schifani, Enrico	Sicily	Italy	Europe	38.212579	13.291857	NA	TerraTypica	NA	NA	653	BDEL collection	See OSF Repository
MM20C039a1	Tetramorium	alternans	ID	Schifani, Enrico	Schifani, Enrico	Lampedusa	Italy	Europe	35.517806	12.595694	NA	NA	NA	NA	379	BDEL collection	See OSF Repository
MM20C040a1	Messor	capitatus	ID	Schifani, Enrico	Schifani, Enrico	Lampedusa	Italy	Europe	35.506294	12.624813	NA	NA	NA	NA	654	BDEL collection	See OSF Repository
MM20C040b1	Tetramorium	semilaeve	ID	Schifani, Enrico	Schifani, Enrico	Lampedusa	Italy	Europe	35.526918	12.529171	NA	NA	NA	NA	652	BDEL collection	See OSF Repository
MM20C041a1	Camponotus	barbaricus	ID	Schifani, Enrico	Schifani, Enrico	Lampedusa	Italy	Europe	35.509264	12.624002	NA	NA	NA	NA	653	BDEL collection	See OSF Repository
MM20C041b1	Monomorium	sommieri	ID	Schifani, Enrico	Schifani, Enrico	Lampedusa	Italy	Europe	35.509264	12.624002	NA	TypeLocality	NA	NA	651	BDEL collection	See OSF Repository
MM20C041c1	Pheidole	pallidula	ID	Schifani, Enrico	Schifani, Enrico	Lampedusa	Italy	Europe	35.509264	12.624002	NA	NA	NA	NA	656	BDEL collection	See OSF Repository
MM20C042a1	Tapinoma	insularis	ID	Schifani, Enrico	Schifani, Enrico	Lampedusa	Italy	Europe	35.496017	12.612233	NA	NA	NA	NA	654	BDEL collection	See OSF Repository
MM20C042b1	Camponotus	micans	ID	Schifani, Enrico	Schifani, Enrico	Lampedusa	Italy	Europe	35.499117	12.594717	NA	NA	NA	NA	651	BDEL collection	See OSF Repository
MM20C042c1	Lepisiota	frauenfeldi	ID	Schifani, Enrico	Schifani, Enrico	Lampedusa	Italy	Europe	35.518217	12.526533	NA	NA	NA	NA	656	BDEL collection	See OSF Repository
MM20C042d1	Crematogaster	scutellaris	ID	Schifani, Enrico	Schifani, Enrico	Lampedusa	Italy	Europe	35.518867	12.531567	NA	NA	NA	NA	656	BDEL collection	See OSF Repository
MM20C043a1	Camponotus	ruber	ID	Schifani, Enrico	Schifani, Enrico	Sicily	Italy	Europe	38.189522	13.335813	NA	NA	NA	NA	470	BDEL collection	See OSF Repository
MM20C043b1	Strumigenys	membranifera	ID	Viviano, Roberto	Schifani, Enrico	Sicily	Italy	Europe	38.112378	13.374678	NA	NA	NA	NA	653	BDEL collection	See OSF Repository
MM20C045b1	Aphaenogaster	splendida	ID	Schifani, Enrico	Schifani, Enrico	Malta	Malta	Europe	35.986883	14.330906	NA	NA	NA	NA	654	BDEL collection	See OSF Repository
MM20C046a1	Aphaenogaster	semipolita	ID	Costa, Simone	Schifani, Enrico	Sicily	Italy	Europe	37.496111	14.68225	NA	TerraTypica	NA	NA	655	BDEL collection	See OSF Repository
MM20C046b1	Aphaenogaster	subterranea	genbank	Viviano, Roberto	Schifani, Enrico	Sicily	Italy	Europe	37.874722	14.017778	NA	NA	NA	NA	658	BDEL collection	See OSF Repository
MM20C046c1	Messor	bouvieri	ID	Costa, Simone	Schifani, Enrico	Sicily	Italy	Europe	37.496111	14.68225	NA	NA	NA	NA	656	BDEL collection	See OSF Repository
MM20C046d1	Stenamma	debile	ID	Schifani, Enrico	Schifani, Enrico	Sicily	Italy	Europe	37.896389	14.051806	NA	NA	NA	NA	655	BDEL collection	See OSF Repository
MM20C046e1	Tetramorium	semilaeve	ID	Blatrix, Rumsa•s	Schifani, Enrico	Sicily	Italy	Europe	36.9386	15.1793	NA	NA	NA	NA	656	BDEL collection	See OSF Repository
MM20C047a1	Manica	rubida	ID	Schifani, Enrico	Schifani, Enrico	NA	Italy	Europe	46.019428	10.003592	NA	NA	NA	NA	653	BDEL collection	See OSF Repository
MM20C048a1	Formica	truncorum	ID	Schifani, Enrico	Schifani, Enrico	NA	Italy	Europe	46.019428	10.003592	NA	NA	NA	NA	652	BDEL collection	See OSF Repository
MM20C048b1	Myrmica	lobulicornis	ID	Schifani, Enrico	Schifani, Enrico	NA	Italy	Europe	46.020795	9.999523	NA	NA	NA	NA	654	BDEL collection	See OSF Repository
MM20C049c1	Formica	pratensis	ID	Schifani, Enrico	Schifani, Enrico	NA	Italy	Europe	46.019428	10.003592	NA	NA	NA	NA	651	BDEL collection	See OSF Repository
MM20C050a1	Aphaenogaster	ichnusa	genbank	Nalini, Elia	Schifani, Enrico	NA	Italy	Europe	43.853762	7.932088	NA	NA	NA	NA	462	BDEL collection	See OSF Repository
MM20C050b1	Messor	barbarus	ID	Nalini, Elia	Schifani, Enrico	NA	Italy	Europe	43.853762	7.932088	NA	NA	NA	NA	653	BDEL collection	See OSF Repository
MM20C051a1	Aphaenogaster	ichnusa	genbank	Viviano, Roberto	Schifani, Enrico	Sicily	Italy	Europe	38.169278	13.126167	NA	NA	NA	NA	656	BDEL collection	See OSF Repository
MM20C052a1	Nylanderia	jaegerskioeldi	ID	Schifani, Enrico	Schifani, Enrico	Sicily	Italy	Europe	38.195196	13.335581	NA	NA	NA	NA	658	BDEL collection	See OSF Repository
MM20C053a1	Myrmecina	sicula	ID	Viviano, Roberto	Schifani, Enrico	Sicily	Italy	Europe	38.015278	12.985278	NA	TerraTypica	NA	NA	654	BDEL collection	See OSF Repository
MM20C053b1	Cryptopone	ochracea	ID	Viviano, Roberto	Schifani, Enrico	Sicily	Italy	Europe	38.002222	13.266944	NA	NA	NA	NA	653	BDEL collection	See OSF Repository
MM20C054a1	Formica	cunicularia	ID	Schifani, Enrico	Schifani, Enrico	Sicily	Italy	Europe	37.876483	14.026486	NA	NA	NA	NA	653	BDEL collection	See OSF Repository
MM20C054b1	Formica	sanguinea	ID	Schifani, Enrico	Schifani, Enrico	Sicily	Italy	Europe	37.876483	14.026486	NA	NA	NA	NA	655	BDEL collection	See OSF Repository
MM20C054d1	Myrmica	siciliana	ID	Schifani, Enrico	Schifani, Enrico	Sicily	Italy	Europe	37.874429	14.019497	NA	NA	NA	NA	653	BDEL collection	See OSF Repository
MM20C055a1	Camponotus	aethiops	ID	Schifani, Enrico	Schifani, Enrico	Sicily	Italy	Europe	37.879311	14.004012	NA	NA	NA	NA	658	BDEL collection	See OSF Repository
MM20C056a1	Aphaenogaster	semipolita	ID	Schifani, Enrico	Schifani, Enrico	Sicily	Italy	Europe	36.923595	14.539405	NA	TerraTypica	NA	NA	658	BDEL collection	See OSF Repository
MM20C056b1	Oxyopomyrmex	saulcyi	ID	Schifani, Enrico	Schifani, Enrico	Sicily	Italy	Europe	36.916249	14.502765	NA	NA	NA	NA	656	BDEL collection	See OSF Repository
MM20C057a1	Lasius	lasioides	ID	Schifani, Enrico	Schifani, Enrico	NA	Italy	Europe	44.764904	10.306515	NA	NA	NA	NA	654	BDEL collection	See OSF Repository
MM20C058a1	Camponotus	herculeanus	ID	Schifani, Enrico	Schifani, Enrico	NA	Italy	Europe	45.972619	10.056634	NA	NA	NA	NA	656	BDEL collection	See OSF Repository
MM20C059a1	Camponotus	ligniperda	ID	Schifani, Enrico	Schifani, Enrico	NA	Italy	Europe	45.957619	10.122533	NA	NA	NA	NA	654	BDEL collection	See OSF Repository
MM20C059b1	Formica	rufa	ID	Schifani, Enrico	Schifani, Enrico	NA	Italy	Europe	45.957619	10.122533	NA	NA	NA	NA	655	BDEL collection	See OSF Repository
MM20C060a1	Messor	sanctus	ID	Costa, Simone	Schifani, Enrico	Pantelleria	Italy	Europe	36.779154	12.002771	NA	NA	NA	NA	654	BDEL collection	See OSF Repository
MM20C061a1	Lasius	brunneus	ID	Genduso, Emanuele	Schifani, Enrico	Sicily	Italy	Europe	37.888141	14.093651	NA	NA	NA	NA	654	BDEL collection	See OSF Repository
MM20C062a1	Messor	sanctus	ID	Chiarello, Sara	Schifani, Enrico	Linosa	Italy	Europe	35.874136	12.865389	NA	NA	NA	NA	655	BDEL collection	See OSF Repository
MM20C062b1	Monomorium	subopacum	ID	Chiarello, Sara	Schifani, Enrico	Linosa	Italy	Europe	35.873864	12.863786	NA	NA	NA	NA	642	BDEL collection	See OSF Repository
MM20C063a1	Hypoponera	abeillei	ID	Schifani, Enrico	Schifani, Enrico	Sicily	Italy	Europe	38.195196	13.335581	NA	NA	NA	NA	655	BDEL collection	See OSF Repository
MM20C085a1	Tetramorium	punctatum	CF	Borowiec, Lech	Borowiec, Lech	Crete	Greece	Europe	35.28333	24.53	NA	NA	NA	NA	653	BDEL collection	See OSF Repository
MM20C088a1	Tapinoma	glabrella	CF	Borowiec, Lech	Menchetti, Mattia	Crete	Greece	Europe	35.23333	24.4	NA	NA	NA	NA	647	BDEL collection	See OSF Repository
MM20C089a1	Cataglyphis	cretica	ID	Borowiec, Lech	Borowiec, Lech	Crete	Greece	Europe	35.5	23.96666	NA	TerraTypica	NA	NA	658	BDEL collection	See OSF Repository
MM20C091a1	Monomorium	subopacum	ID	Borowiec, Lech	Menchetti, Mattia	Crete	Greece	Europe	35.5	23.96666	NA	NA	NA	NA	655	BDEL collection	See OSF Repository
MM20C094a1	Aphaenogaster	simonellii	ID	Borowiec, Lech	Borowiec, Lech	Crete	Greece	Europe	35.43333	24.1	NA	TerraTypica	NA	NA	652	BDEL collection	See OSF Repository
MM20C096a1	Camponotus	lateralis	ID	Borowiec, Lech	Borowiec, Lech	Crete	Greece	Europe	35.43333	24.1	NA	NA	NA	NA	655	BDEL collection	See OSF Repository
MM20C097a1	Messor	mcarthuri	ID	Borowiec, Lech	Borowiec, Lech	Crete	Greece	Europe	35.43333	23.98333	NA	NA	NA	NA	656	BDEL collection	See OSF Repository
MM20C098a1	Messor	wasmanni	ID	Borowiec, Lech	Borowiec, Lech	Crete	Greece	Europe	35.43333	23.98333	NA	NA	NA	NA	653	BDEL collection	See OSF Repository
MM20C100a1	Aphaenogaster	rugosoferruginea	ID	Borowiec, Lech	Borowiec, Lech	Crete	Greece	Europe	35.38333	23.66666	NA	TerraTypica	NA	NA	652	BDEL collection	See OSF Repository
MM20C101a1	Tetramorium	punctatum	CF	Borowiec, Lech	Borowiec, Lech	Crete	Greece	Europe	35.35	23.73333	NA	NA	NA	NA	654	BDEL collection	See OSF Repository
MM20C102a1	Messor	creticus	ID	Borowiec, Lech	Borowiec, Lech	Crete	Greece	Europe	35.33333	23.88333	NA	NA	NA	NA	658	BDEL collection	See OSF Repository
MM20C104a2	Aphaenogaster	cecconii	ID	Borowiec, Lech	Borowiec, Lech	Crete	Greece	Europe	35.43333	24.1	NA	TerraTypica	NA	NA	653	BDEL collection	See OSF Repository
MM20C111a2	Aphaenogaster	tristis	genbank	Borowiec, Lech	Borowiec, Lech	Euboea	Greece	Europe	38.63619	23.81488	NA	NA	NA	NA	652	BDEL collection	See OSF Repository
MM20C112a2	Aphaenogaster	ovaticeps	ID	Borowiec, Lech	Borowiec, Lech	Cephalonia	Greece	Europe	38.14058	20.55038	NA	NA	NA	NA	654	BDEL collection	See OSF Repository
MM20C113a1	Temnothorax	exilis	CF	Borowiec, Lech	Borowiec, Lech	Korfu	Greece	Europe	39.76159	19.87412	NA	NA	NA	NA	653	BDEL collection	See OSF Repository
MM20C114a1	Messor	mcarthuri	ID	Borowiec, Lech	Schifani, Enrico	Lesbos	Greece	Europe	39.31839	26.14776	NA	NA	NA	NA	657	BDEL collection	See OSF Repository
MM20C119a1	Messor	oertzeni	ID	Borowiec, Lech	Borowiec, Lech	Lesbos	Greece	Europe	39.24127	26.10958	NA	NA	NA	NA	654	BDEL collection	See OSF Repository
MM20C120a1	Lepisiota	frauenfeldi	ID	Borowiec, Lech	Borowiec, Lech	Lesbos	Greece	Europe	39.24127	26.10958	NA	NA	NA	NA	656	BDEL collection	See OSF Repository
MM20C121a1	Plagiolepis	pallescens	ID	Borowiec, Lech	Borowiec, Lech	Lesbos	Greece	Europe	39.24127	26.10958	NA	NA	NA	NA	651	BDEL collection	See OSF Repository
MM20C126a1	Temnothorax	balcanicus	ID	Borowiec, Lech	Menchetti, Mattia & Schifani, Enrico	Lesbos	Greece	Europe	39.27923	26.10926	NA	NA	NA	NA	653	BDEL collection	See OSF Repository
MM20C128a1	Temnothorax	antigoni	ID	Borowiec, Lech	Borowiec, Lech	Lesbos	Greece	Europe	39.26158	26.2073	NA	NA	NA	NA	654	BDEL collection	See OSF Repository
MM20C129a1	Temnothorax	exilis	CF	Borowiec, Lech	Borowiec, Lech	Lesbos	Greece	Europe	39.272	26.207	NA	NA	NA	NA	653	BDEL collection	See OSF Repository
MM20C132a1	Tetramorium	flavidulum	CF	Borowiec, Lech	Borowiec, Lech	Lesbos	Greece	Europe	39.06958	26.34976	NA	NA	NA	NA	655	BDEL collection	See OSF Repository
MM20C134b1	Colobopsis	truncata	ID	Borowiec, Lech	Menchetti, Mattia	Lesbos	Greece	Europe	39.32734	26.21009	NA	NA	NA	NA	654	BDEL collection	See OSF Repository
MM20C142a1	Formica	clara	ID	Borowiec, Lech	Borowiec, Lech	NA	Greece	Europe	37.02211	22.14283	NA	NA	NA	NA	652	BDEL collection	See OSF Repository
MM20C146a1	Temnothorax	exilis	CF	Borowiec, Lech	Borowiec, Lech	NA	Greece	Europe	37.08964	21.76581	NA	NA	NA	NA	653	BDEL collection	See OSF Repository
MM20C147a1	Temnothorax	laconicus	ID	Borowiec, Lech	Schifani, Enrico	NA	Greece	Europe	37.11382	21.83109	NA	NA	NA	NA	653	BDEL collection	See OSF Repository
MM20C149a1	Aphaenogaster	tristis	genbank	Borowiec, Lech	Borowiec, Lech	NA	Greece	Europe	37.25344	22.59165	NA	NA	Paratype	NA	651	BDEL collection	See OSF Repository
MM20C150a1	Temnothorax	helenae	ID	Borowiec, Lech	Borowiec, Lech	NA	Greece	Europe	37.36441	21.99304	NA	TerraTypica	NA	NA	646	BDEL collection	See OSF Repository
MM20C152a1	Lasius	illyricus	ID	Borowiec, Lech	Borowiec, Lech	NA	Greece	Europe	36.88517	22.29499	NA	NA	NA	NA	658	BDEL collection	See OSF Repository
MM20C154a1	Lasius	balcanicus	ID	Borowiec, Lech	Borowiec, Lech	NA	Greece	Europe	37.17392	22.24156	NA	NA	NA	NA	497	BDEL collection	See OSF Repository
MM20C159a1	Cataglyphis	nodus	ID	Borowiec, Lech	Borowiec, Lech	Rhodes	Greece	Europe	36.21946	28.08732	NA	NA	NA	NA	655	BDEL collection	See OSF Repository
MM20C159b1	Aphaenogaster	sporadis	ID	Borowiec, Lech	Borowiec, Lech	Rhodes	Greece	Europe	36.21946	28.08732	NA	NA	NA	NA	653	BDEL collection	See OSF Repository
MM20C162a1	Messor	varrialei	ID	Borowiec, Lech	Borowiec, Lech	Rhodes	Greece	Europe	36.19633	27.82456	NA	NA	NA	NA	651	BDEL collection	See OSF Repository
MM20C164a1	Temnothorax	antigoni	ID	Borowiec, Lech	Borowiec, Lech	Rhodes	Greece	Europe	36.19932	27.8187	NA	NA	NA	NA	651	BDEL collection	See OSF Repository
MM20C164b1	Temnothorax	dessyi	ID	Borowiec, Lech	Borowiec, Lech	Rhodes	Greece	Europe	36.19932	27.8187	NA	NA	NA	NA	651	BDEL collection	See OSF Repository
MM20C166a1	Temnothorax	mytilenes	ID	Borowiec, Lech	Borowiec, Lech	Rhodes	Greece	Europe	36.33567	28.06264	NA	NA	Paratype	NA	640	BDEL collection	See OSF Repository
MM20C168a1	Aphaenogaster	festae	ID	Borowiec, Lech	Borowiec, Lech	Samos	Greece	Europe	37.73222	26.86118	NA	NA	NA	NA	653	BDEL collection	See OSF Repository
MM20C169a2	Camponotus	ionius	ID	Borowiec, Lech	Borowiec, Lech	Samos	Greece	Europe	37.6814	26.8477	NA	NA	NA	NA	641	BDEL collection	See OSF Repository
MM20C184a1	Temnothorax	kemali	ID	Borowiec, Lech	Borowiec, Lech	Zakynthos	Greece	Europe	37.75097	20.80841	NA	NA	NA	NA	643	BDEL collection	See OSF Repository
MM20C186a1	Temnothorax	rogeri	ID	Borowiec, Lech	Borowiec, Lech	Zakynthos	Greece	Europe	37.78161	20.68078	NA	NA	NA	NA	654	BDEL collection	See OSF Repository
MM20C188a1	Temnothorax	exilis	CF	Borowiec, Lech	Borowiec, Lech	Zakynthos	Greece	Europe	37.85489	20.64124	NA	NA	NA	NA	651	BDEL collection	See OSF Repository
MM20C189a1	Temnothorax	brackoi	ID	Borowiec, Lech	Borowiec, Lech	Zakynthos	Greece	Europe	37.85971	20.63646	NA	NA	NA	NA	652	BDEL collection	See OSF Repository
MM20C190a1	Temnothorax	bulgaricus	ID	Borowiec, Lech	Borowiec, Lech	Zakynthos	Greece	Europe	37.86762	20.66191	NA	NA	NA	NA	653	BDEL collection	See OSF Repository
MM20C191a1	Lepisiota	melas	ID	Borowiec, Lech	Borowiec, Lech	Zakynthos	Greece	Europe	37.85435	20.69843	NA	NA	NA	NA	651	BDEL collection	See OSF Repository
MM21A020a1	Aphaenogaster	dulcineae	ID	Menchetti, Mattia; Sbrega, Elisabetta	Menchetti, Mattia; Schifani, Enrico	NA	Spain	Europe	41.418911	2.155001	NA	NA	NA	NA	655	BDEL collection	See OSF Repository
MM21A022a1	Camponotus	cruentatus	ID	Menchetti, Mattia; Sbrega, Elisabetta; Ledesma Vega, Marta; Platania, Leonardo	Menchetti, Mattia	NA	Spain	Europe	41.72604	2.250094	NA	NA	NA	NA	656	BDEL collection	See OSF Repository
MM21A022b1	Camponotus	pilicornis	ID	Menchetti, Mattia; Sbrega, Elisabetta; Ledesma Vega, Marta; Platania, Leonardo	Menchetti, Mattia	NA	Spain	Europe	41.72604	2.250094	NA	NA	NA	NA	655	BDEL collection	See OSF Repository
MM21A029b1	Crematogaster	scutellaris	ID	Menchetti, Mattia	Menchetti, Mattia	NA	Spain	Europe	41.737279	2.256985	NA	NA	NA	NA	656	BDEL collection	See OSF Repository
MM21A035a1	Messor	ibericus	ID	Menchetti, Mattia; Sbrega, Elisabetta; Ledesma Vega, Marta; Platania, Leonardo	Menchetti, Mattia	NA	Spain	Europe	41.72744	2.27056	NA	TerraTypica	NA	NA	654	BDEL collection	See OSF Repository
MM21A045a1	Formica	cunicularia	ID	Menchetti, Mattia; Sbrega, Elisabetta; Platania, Leonardo	Schifani, Enrico	NA	Spain	Europe	41.3464	1.704637	NA	NA	NA	NA	649	BDEL collection	See OSF Repository
MM21A048a1	Camponotus	foreli	ID	Menchetti, Mattia; Sbrega, Elisabetta; Platania, Leonardo	Schifani, Enrico	NA	Spain	Europe	41.386438	1.657809	NA	NA	NA	NA	656	BDEL collection	See OSF Repository
MM21A057a1	Lasius	illyricus	ID	Costa, Simone	Schifani, Enrico	NA	Greece	Europe	38.612645	21.620438	NA	NA	NA	NA	656	BDEL collection	See OSF Repository
MM21A059a1	Temnothorax	racovitzai	ID	Menchetti, Mattia; Sbrega, Elisabetta; Platania, Leonardo	Schifani, Enrico	NA	Spain	Europe	41.388564	1.65469	NA	NA	NA	NA	653	BDEL collection	See OSF Repository
MM21A064a1	Camponotus	vagus	ID	Menchetti, Mattia; Sbrega, Elisabetta	Menchetti, Mattia	NA	Spain	Europe	41.864943	2.642441	NA	NA	NA	NA	656	BDEL collection	See OSF Repository
MM21A067a1	Formica	sanguinea	ID	Menchetti, Mattia	Menchetti, Mattia	NA	Spain	Europe	42.0983801	1.647246	NA	NA	NA	NA	655	BDEL collection	See OSF Repository
MM21A067b1	Formica	fusca	ID	Menchetti, Mattia	Schifani, Enrico	NA	Spain	Europe	42.0983801	1.647246	NA	NA	NA	NA	657	BDEL collection	See OSF Repository
MM21A069c1	Formica	pratensis	ID	Menchetti, Mattia	Gentile, Vincenzo	NA	Spain	Europe	42.09809	1.64713	NA	NA	NA	NA	658	BDEL collection	See OSF Repository
MM21A075b1	Colobopsis	truncata	ID	Menchetti, Mattia; Sbrega, Elisabetta; Platania, Leonardo; Talavera, Adrian	Menchetti, Mattia	NA	Spain	Europe	42.221901	3.093346	NA	NA	NA	NA	653	BDEL collection	See OSF Repository
MM21A084a1	Linepithema	humile	ID	Menchetti, Mattia; Sbrega, Elisabetta; Platania, Leonardo; Talavera, Adrian	Menchetti, Mattia	NA	Spain	Europe	42.212676	3.097225	NA	NA	NA	NA	653	BDEL collection	See OSF Repository
MM21A084b1	Tapinoma	darioi	CF	Menchetti, Mattia; Sbrega, Elisabetta; Platania, Leonardo; Talavera, Adrian	Menchetti, Mattia	NA	Spain	Europe	42.212676	3.097225	NA	NA	NA	NA	654	BDEL collection	See OSF Repository
MM21A085b1	Crematogaster	scutellaris	ID	Menchetti, Mattia; Sbrega, Elisabetta; Platania, Leonardo; Talavera, Adrian	Menchetti, Mattia	NA	Spain	Europe	42.213281	3.092285	NA	NA	NA	NA	656	BDEL collection	See OSF Repository
MM21A088c1	Cataglyphis	iberica	ID	Menchetti, Mattia; Platania, Leonardo	Menchetti, Mattia	NA	Spain	Europe	41.313754	1.960623	TypeLocality	NA	NA	NA	654	BDEL collection	See OSF Repository
MM21A095d1	Temnothorax	recedens	ID	Menchetti, Mattia; Platania, Leonardo	Menchetti, Mattia	NA	Spain	Europe	41.312941	1.958131	NA	NA	NA	NA	656	BDEL collection	See OSF Repository
MM21A097a1	Lepisiota	melas	ID	Menchetti, Mattia; Garreta, Mireia; Vila, Roger	Menchetti, Mattia	NA	Spain	Europe	41.35066	2.157623	NA	NA	NA	NA	656	BDEL collection	See OSF Repository
MM21A099b1	Formica	gagates	ID	Menchetti, Mattia; Platania, Leonardo	Menchetti, Mattia	NA	Spain	Europe	41.31248	1.958033	NA	NA	NA	NA	654	BDEL collection	See OSF Repository
MM21A109a1	Lepisiota	melas	ID	Menchetti, Mattia; Garreta, Mireia; Vila, Roger	Menchetti, Mattia	NA	Spain	Europe	41.350878	2.157838	NA	NA	NA	NA	655	BDEL collection	See OSF Repository
MM21A112d1	Cardiocondyla	mauritanica	ID	Menchetti, Mattia; Garreta, Mireia; Vila, Roger	Garc’a, Fede	NA	Spain	Europe	41.351625	2.158173	NA	NA	NA	NA	657	BDEL collection	See OSF Repository
MM21A123b1	Paratrechina	longicornis	ID	Menchetti, Mattia; Garreta, Mireia; Vila, Roger	Menchetti, Mattia	NA	Spain	Europe	41.361485	2.170861	NA	NA	NA	NA	653	BDEL collection	See OSF Repository
MM21A125a1	Pheidole	pallidula	ID	Menchetti, Mattia; Ferruzzi, Paola & Menchetti, Stefano	Menchetti, Mattia; Schifani, Enrico	NA	Spain	Europe	41.688153	-0.349564	NA	NA	NA	NA	651	BDEL collection	See OSF Repository
MM21A136a1	Goniomma	blanci	ID	Menchetti, Mattia; Arcos, Javi; Hinojosa, Joan Carles; Serracanta, Maria; Vila, Roger	Garc’a, Fede	NA	Spain	Europe	41.346896	0.96406	NA	NA	NA	NA	655	BDEL collection	See OSF Repository
MM21A137c1	Temnothorax	nylanderi	ID	Serracanta, Maria	Schifani, Enrico	NA	Spain	Europe	42.936302	-0.833813	NA	NA	NA	NA	653	BDEL collection	See OSF Repository
MM21A146b1	Cardiocondyla	mauritanica	ID	Menchetti, Mattia; Garreta, Mireia; Vila, Roger	Garc’a, Fede	NA	Spain	Europe	41.358976	2.166894	NA	NA	NA	NA	655	BDEL collection	See OSF Repository
MM21A147a1	Temnothorax	racovitzai	ID	Menchetti, Mattia; Ferruzzi, Paola & Menchetti, Stefano	Schifani, Enrico	NA	Spain	Europe	41.486038	-0.25943	NA	NA	NA	NA	655	BDEL collection	See OSF Repository
MM21A151b1	Plagiolepis	pygmaea	ID	Ferruzzi, Paola & Menchetti, Stefano	Menchetti, Mattia	NA	Italy	Europe	40.09215	15.249593	NA	NA	NA	NA	656	BDEL collection	See OSF Repository
MM21A152a1	Iberoformica	subrufa	ID	Menchetti, Mattia; Ferruzzi, Paola & Menchetti, Stefano	Menchetti, Mattia	NA	Spain	Europe	41.659778	-0.165101	NA	NA	NA	NA	656	BDEL collection	See OSF Repository
MM21A154a1	Camponotus	cruentatus	ID	Serracanta, Maria	Menchetti, Mattia	NA	Spain	Europe	42.63068	-1.30047	NA	NA	NA	NA	658	BDEL collection	See OSF Repository
MM21A159a1	Pheidole	indica	ID	Menchetti, Mattia; Garreta, Mireia; Vila, Roger	Menchetti, Mattia	NA	Spain	Europe	41.360674	2.168904	NA	NA	NA	NA	656	BDEL collection	See OSF Repository
MM21A160a1	Camponotus	sylvaticus	ID	Menchetti, Mattia; Ferruzzi, Paola & Menchetti, Stefano	Menchetti, Mattia	NA	Spain	Europe	41.648767	-0.363504	NA	NA	NA	NA	655	BDEL collection	See OSF Repository
MM21A164b1	Crematogaster	scutellaris	ID	Menchetti, Mattia; Ferruzzi, Paola & Menchetti, Stefano	Menchetti, Mattia	NA	Spain	Europe	41.685729	-0.374054	NA	NA	NA	NA	654	BDEL collection	See OSF Repository
MM21A166a1	Camponotus	pilicornis	ID	Menchetti, Mattia; Ferruzzi, Paola & Menchetti, Stefano	Menchetti, Mattia	NA	Spain	Europe	41.685204	-0.374029	NA	NA	NA	NA	656	BDEL collection	See OSF Repository
MM21A172a1	Camponotus	lateralis	ID	Menchetti, Mattia; Ferruzzi, Paola & Menchetti, Stefano	Menchetti, Mattia	NA	Spain	Europe	41.687563	-0.374086	NA	NA	NA	NA	658	BDEL collection	See OSF Repository
MM21A173b1	Tetramorium	semilaeve	ID	Menchetti, Mattia; Ferruzzi, Paola & Menchetti, Stefano	Schifani, Enrico	NA	Spain	Europe	41.789714	-0.178111	NA	NA	NA	NA	657	BDEL collection	See OSF Repository
MM21A176b1	Cardiocondyla	batesii	ID	Menchetti, Mattia; Ferruzzi, Paola & Menchetti, Stefano	Schifani, Enrico	NA	Spain	Europe	41.68207	-0.154628	NA	NA	NA	NA	655	BDEL collection	See OSF Repository
MM21A180a1	Iberoformica	subrufa	ID	Menchetti, Mattia; Sbrega, Elisabetta; Ferruzzi, Paola & Menchetti, Stefano	Menchetti, Mattia	NA	Spain	Europe	41.946408	0.874452	NA	NA	NA	NA	657	BDEL collection	See OSF Repository
MM21A183a1	Temnothorax	niger	ID	Menchetti, Mattia; Ferruzzi, Paola & Menchetti, Stefano	Schifani, Enrico	NA	Spain	Europe	41.488255	-0.258895	NA	NA	NA	NA	654	BDEL collection	See OSF Repository
MM21A184a1	Messor	barbarus	ID	Menchetti, Mattia; Ferruzzi, Paola & Menchetti, Stefano	Menchetti, Mattia; Schifani, Enrico	NA	Spain	Europe	41.657115	-0.881786	NA	NA	NA	NA	655	BDEL collection	See OSF Repository
MM21A184b1	Linepithema	humile	ID	Menchetti, Mattia; Ferruzzi, Paola & Menchetti, Stefano	Menchetti, Mattia	NA	Spain	Europe	41.657887	-0.874577	NA	NA	NA	NA	657	BDEL collection	See OSF Repository
MM21A186a1	Solenopsis	lusitanica	CF	Menchetti, Mattia; Ferruzzi, Paola & Menchetti, Stefano	Schifani, Enrico	NA	Spain	Europe	41.666372	-0.151711	NA	NA	NA	NA	497	BDEL collection	See OSF Repository
MM21A188c1	Solenopsis	lusitanica	CF	Menchetti, Mattia; Ferruzzi, Paola & Menchetti, Stefano	Schifani, Enrico	NA	Spain	Europe	41.789714	-0.178111	NA	NA	NA	NA	654	BDEL collection	See OSF Repository
MM21A189b1	Temnothorax	racovitzai	ID	Menchetti, Mattia; Ferruzzi, Paola & Menchetti, Stefano	Schifani, Enrico	NA	Spain	Europe	41.687334	-0.373857	NA	NA	NA	NA	655	BDEL collection	See OSF Repository
MM21A194c1	Cataglyphis	iberica	ID	Menchetti, Mattia; Ferruzzi, Paola & Menchetti, Stefano	Menchetti, Mattia	NA	Spain	Europe	42.011554	-0.77645	NA	NA	NA	NA	658	BDEL collection	See OSF Repository
MM21A194e1	Messor	barbarus	ID	Menchetti, Mattia; Ferruzzi, Paola & Menchetti, Stefano	Menchetti, Mattia & Schifani, Enrico	NA	Spain	Europe	42.011554	-0.77645	NA	NA	NA	NA	656	BDEL collection	See OSF Repository
MM21A195a1	Camponotus	foreli	ID	Menchetti, Mattia; Ferruzzi, Paola & Menchetti, Stefano	Menchetti, Mattia; Schifani, Enrico	NA	Spain	Europe	41.656397	-0.376892	NA	NA	NA	NA	655	BDEL collection	See OSF Repository
MM21A198b1	Aphaenogaster	gibbosa	ID	Menchetti, Mattia; Ferruzzi, Paola & Menchetti, Stefano	Menchetti, Mattia; Schifani, Enrico	NA	Spain	Europe	41.746634	-0.593836	NA	NA	NA	NA	654	BDEL collection	See OSF Repository
MM21A200a1	Messor	barbarus	ID	Menchetti, Mattia; Ferruzzi, Paola & Menchetti, Stefano	Menchetti, Mattia	NA	Spain	Europe	42.17935	-1.533335	NA	NA	NA	NA	655	BDEL collection	See OSF Repository
MM21A201b1	Aphaenogaster	iberica	ID	Menchetti, Mattia; Ferruzzi, Paola & Menchetti, Stefano	Schifani, Enrico	NA	Spain	Europe	42.180454	-1.530246	NA	NA	NA	NA	656	BDEL collection	See OSF Repository
MM21A206a1	Proformica	NA	NotID	Menchetti, Mattia; Ferruzzi, Paola & Menchetti, Stefano	Menchetti, Mattia	NA	Spain	Europe	42.199391	-1.435258	NA	NA	NA	NA	650	BDEL collection	See OSF Repository
MM21A208a1	Tapinoma	darioi	CF	Menchetti, Mattia; Ferruzzi, Paola & Menchetti, Stefano	Menchetti, Mattia	NA	Spain	Europe	42.096959	-1.601525	NA	NA	NA	NA	654	BDEL collection	See OSF Repository
MM21A208b1	Crematogaster	auberti	ID	Menchetti, Mattia; Ferruzzi, Paola & Menchetti, Stefano	Menchetti, Mattia; Schifani, Enrico	NA	Spain	Europe	42.097384	-1.601981	NA	NA	NA	NA	654	BDEL collection	See OSF Repository
MM21A210b1	Cardiocondyla	batesii	ID	Menchetti, Mattia; Ferruzzi, Paola & Menchetti, Stefano	Schifani, Enrico	NA	Spain	Europe	42.193911	-1.413382	NA	NA	NA	NA	655	BDEL collection	See OSF Repository
MM21A214a1	Plagiolepis	pygmaea	ID	Menchetti, Mattia; Ferruzzi, Paola & Menchetti, Stefano	Menchetti, Mattia	NA	Spain	Europe	42.10413	-1.601417	NA	NA	NA	NA	657	BDEL collection	See OSF Repository
MM21A215a1	Crematogaster	scutellaris	ID	Menchetti, Mattia; Ferruzzi, Paola & Menchetti, Stefano	Menchetti, Mattia	NA	Spain	Europe	42.179358	-1.533446	NA	NA	NA	NA	656	BDEL collection	See OSF Repository
MM21A216a1	Dolichoderus	quadripunctatus	ID	Menchetti, Mattia; Ferruzzi, Paola & Menchetti, Stefano	Menchetti, Mattia	NA	Spain	Europe	41.659634	-0.888871	NA	NA	NA	NA	656	BDEL collection	See OSF Repository
MM21A218a1	Camponotus	foreli	ID	Menchetti, Mattia; Ferruzzi, Paola & Menchetti, Stefano	Schifani, Enrico	NA	Spain	Europe	42.111552	-1.393238	NA	NA	NA	NA	654	BDEL collection	See OSF Repository
MM21A235b1	Temnothorax	nylanderi	ID	Menchetti, Mattia; Ferruzzi, Paola & Menchetti, Stefano	Schifani, Enrico	NA	Spain	Europe	42.639866	-3.79E-02	NA	NA	NA	NA	655	BDEL collection	See OSF Repository
MM21A236a1	Lasius	meridionalis	ID	Menchetti, Mattia; Ferruzzi, Paola & Menchetti, Stefano	Schifani, Enrico	NA	Spain	Europe	42.648775	-5.37E-02	NA	NA	NA	NA	654	BDEL collection	See OSF Repository
MM21A239b1	Formica	decipiens	ID	Menchetti, Mattia; Ferruzzi, Paola & Menchetti, Stefano	Garc’a, Fede	NA	Spain	Europe	42.624445	-0.111991	NA	NA	NA	NA	653	BDEL collection	See OSF Repository
MM21A242d1	Messor	capitatus	ID	Menchetti, Mattia; Ferruzzi, Paola & Menchetti, Stefano	Menchetti, Mattia	NA	Spain	Europe	42.415924	0.140168	NA	NA	NA	NA	656	BDEL collection	See OSF Repository
MM21A245a1	Camponotus	cruentatus	ID	Menchetti, Mattia; Ferruzzi, Paola & Menchetti, Stefano	Menchetti, Mattia	NA	Spain	Europe	42.505843	-0.358462	NA	NA	NA	NA	656	BDEL collection	See OSF Repository
MM21A245b1	Crematogaster	scutellaris	ID	Menchetti, Mattia; Ferruzzi, Paola & Menchetti, Stefano	Menchetti, Mattia	NA	Spain	Europe	42.517468	-0.364096	NA	NA	NA	NA	657	BDEL collection	See OSF Repository
MM21A249a1	Tapinoma	magnum	CF	Ferruzzi, Paola & Menchetti, Stefano	Menchetti, Mattia	Ischia	Italy	Europe	40.711967	13.875638	NA	NA	NA	NA	657	BDEL collection	See OSF Repository
MM21A249c1	Crematogaster	scutellaris	ID	Ferruzzi, Paola & Menchetti, Stefano	Menchetti, Mattia	Ischia	Italy	Europe	40.711967	13.875638	NA	NA	NA	NA	655	BDEL collection	See OSF Repository
MM21A256a1	Formica	rufibarbis	CF	Menchetti, Mattia; Ferruzzi, Paola & Menchetti, Stefano	Menchetti, Mattia	NA	Spain	Europe	42.375291	0.153114	NA	NA	NA	NA	649	BDEL collection	See OSF Repository
MM21A256e1	Temnothorax	lichtensteini	ID	Menchetti, Mattia; Ferruzzi, Paola & Menchetti, Stefano	Menchetti, Mattia	NA	Spain	Europe	42.375291	0.153114	NA	NA	NA	NA	654	BDEL collection	See OSF Repository
MM21A256f1	Temnothorax	recedens	ID	Menchetti, Mattia; Ferruzzi, Paola & Menchetti, Stefano	Menchetti, Mattia	NA	Spain	Europe	42.375291	0.153114	NA	NA	NA	NA	654	BDEL collection	See OSF Repository
MM21A260a1	Camponotus	cruentatus	ID	Menchetti, Mattia; Sbrega, Elisabetta; Ferruzzi, Paola & Menchetti, Stefano	Menchetti, Mattia	NA	Spain	Europe	42.271755	0.716535	NA	NA	NA	NA	654	BDEL collection	See OSF Repository
MM21A261a1	Goniomma	hispanicum	ID	Menchetti, Mattia; Arcos, Javi; Hinojosa, Joan Carles; Serracanta, Maria; Vila, Roger	Arcos, Javi	NA	Spain	Europe	41.552411	0.651849	NA	NA	NA	NA	654	BDEL collection	See OSF Repository
MM21A264a1	Linepithema	humile	ID	Menchetti, Mattia; Arcos, Javi; Hinojosa, Joan Carles; Serracanta, Maria; Vila, Roger	Menchetti, Mattia	NA	Spain	Europe	41.348624	0.959514	NA	NA	NA	NA	654	BDEL collection	See OSF Repository
MM21A272b1	Colobopsis	truncata	ID	Sbrega, Elisabetta & Colomeet, Anastasia	Schifani, Enrico	NA	Italy	Europe	41.868534	12.417537	NA	NA	NA	NA	654	BDEL collection	See OSF Repository
MM21A273b1	Stenamma	striatulum	ID	Menchetti, Mattia; Sbrega, Elisabetta; Ledesma Vega, Marta; Platania, Leonardo	Garcia, Fede	NA	Spain	Europe	41.726024	2.252857	NA	NA	NA	NA	655	BDEL collection	See OSF Repository
MM21A278b1	Camponotus	lateralis	ID	Ferruzzi, Paola & Menchetti, Stefano	Menchetti, Mattia	Ischia	Italy	Europe	40.749465	13.919738	NA	NA	NA	NA	655	BDEL collection	See OSF Repository
MM21A278c1	Lasius	lasioides	ID	Ferruzzi, Paola & Menchetti, Stefano	Schifani, Enrico	Ischia	Italy	Europe	40.749465	13.919738	NA	NA	NA	NA	655	BDEL collection	See OSF Repository
MM21A279e1	Plagiolepis	pygmaea	ID	Ferruzzi, Paola & Menchetti, Stefano	Menchetti, Mattia	Ischia	Italy	Europe	40.711293	13.884029	NA	NA	NA	NA	655	BDEL collection	See OSF Repository
MM21A281b1	Camponotus	piceus	ID	Menchetti, Mattia; Sbrega, Elisabetta; Ferruzzi, Paola & Menchetti, Stefano	Menchetti, Mattia	NA	Spain	Europe	42.055454	0.656207	NA	NA	NA	NA	657	BDEL collection	See OSF Repository
MM21A281c1	Camponotus	vagus	ID	Menchetti, Mattia; Sbrega, Elisabetta; Ferruzzi, Paola & Menchetti, Stefano	Menchetti, Mattia	NA	Spain	Europe	42.055454	0.656207	NA	NA	NA	NA	646	BDEL collection	See OSF Repository
MM21A281g1	Temnothorax	recedens	ID	Menchetti, Mattia; Sbrega, Elisabetta; Ferruzzi, Paola & Menchetti, Stefano	Menchetti, Mattia	NA	Spain	Europe	42.055454	0.656207	NA	NA	NA	NA	653	BDEL collection	See OSF Repository
MM21A282a1	Camponotus	fallax	ID	Ferruzzi, Paola & Menchetti, Stefano	Schifani, Enrico	Ischia	Italy	Europe	40.75842	13.871005	NA	NA	NA	NA	654	BDEL collection	See OSF Repository
MM21A282b1	Colobopsis	truncata	ID	Ferruzzi, Paola & Menchetti, Stefano	Menchetti, Mattia	Ischia	Italy	Europe	40.75842	13.871005	NA	NA	NA	NA	655	BDEL collection	See OSF Repository
MM21A282d1	Aphaenogaster	ichnusa	genbank	Ferruzzi, Paola & Menchetti, Stefano	Menchetti, Mattia	Ischia	Italy	Europe	40.75842	13.871005	NA	NA	NA	NA	656	BDEL collection	See OSF Repository
MM21A282f1	Temnothorax	lichtensteini	ID	Ferruzzi, Paola & Menchetti, Stefano	Schifani, Enrico	Ischia	Italy	Europe	40.75842	13.871005	NA	NA	NA	NA	655	BDEL collection	See OSF Repository
MM21A291b1	Messor	ibericus	ID	Ferruzzi, Paola & Menchetti, Stefano	Menchetti, Mattia	NA	Italy	Europe	40.582774	14.33862	NA	NA	NA	NA	656	BDEL collection	See OSF Repository
MM21A293a1	Lasius	emarginatus	ID	Ferruzzi, Paola & Menchetti, Stefano	Schifani, Enrico	NA	Italy	Europe	40.110772	15.232202	NA	NA	NA	NA	657	BDEL collection	See OSF Repository
MM21A296a1	Strumigenys	membranifera	ID	Pelicella, Lorenzo	Menchetti, Mattia	NA	Italy	Europe	41.759764	12.665173	NA	NA	NA	NA	652	BDEL collection	See OSF Repository
MM21A297a1	Hypoponera	eduardi	ID	Pelicella, Lorenzo	Schifani, Enrico	NA	Italy	Europe	41.741097	12.645755	NA	NA	NA	NA	654	BDEL collection	See OSF Repository
MM21A298b1	Camponotus	piceus	ID	Ferruzzi, Paola & Menchetti, Stefano	Menchetti, Mattia	NA	Italy	Europe	40.140559	15.205568	NA	NA	NA	NA	656	BDEL collection	See OSF Repository
MM21A351a1	Aphaenogaster	senilis	ID	Menchetti, Mattia; Arcos, Javi; Hinojosa, Joan Carles; Serracanta, Maria; Vila, Roger	Menchetti, Mattia	NA	Spain	Europe	41.552502	0.652075	NA	NA	NA	NA	656	BDEL collection	See OSF Repository
MM21A369a1	Strumigenys	membranifera	ID	Platania, Leonardo	Menchetti, Mattia	NA	Spain	Europe	42.1322187	3.1204414	NA	NA	NA	NA	654	BDEL collection	See OSF Repository
MM21A406a1	Tetramorium	semilaeve	ID	Platania, Leonardo	Schifani, Enrico	NA	Spain	Europe	39.25332	-4.938538	NA	NA	NA	NA	653	BDEL collection	See OSF Repository
MM21A417a1	Cataglyphis	hispanica	ID	Platania, Leonardo	Menchetti, Mattia	NA	Spain	Europe	39.25332	-4.938538	NA	NA	NA	NA	652	BDEL collection	See OSF Repository
MM21B003a1	Plagiolepis	pyrenaica	CF	SchŠr, SŠmi	Menchetti, Mattia; Schifani, Enrico	NA	Switzerland	Europe	46.309204	7.828225	NA	NA	NA	NA	653	BDEL collection	See OSF Repository
MM21B015a1	Aphaenogaster	epirotes	genbank	Borowiec, Lech	Borowiec, Lech, Salata, Sebastian	NA	Greece	Europe	39.34366	20.76352	NA	NA	NA	NA	658	BDEL collection	See OSF Repository
MM21B016a1	Aphaenogaster	epirotes	genbank	Borowiec, Lech	Borowiec, Lech, Salata, Sebastian	Euboea	Greece	Europe	38.6366	23.79593	NA	NA	NA	NA	658	BDEL collection	See OSF Repository
MM21B017a1	Aphaenogaster	epirotes	genbank	Borowiec, Lech	Borowiec, Lech, Salata, Sebastian	Cephalonia	Greece	Europe	38.12872	20.79576	NA	NA	NA	NA	658	BDEL collection	See OSF Repository
MM21B018a1	Aphaenogaster	epirotes	genbank	Borowiec, Lech	Borowiec, Lech, Salata, Sebastian	Korfu	Greece	Europe	39.74749	19.86375	NA	NA	NA	NA	584	BDEL collection	See OSF Repository
MM21B019a1	Aphaenogaster	epirotes	genbank	Borowiec, Lech	Borowiec, Lech, Salata, Sebastian	Lesbos	Greece	Europe	39.32012	26.24461	NA	NA	NA	NA	658	BDEL collection	See OSF Repository
MM21B020a1	Aphaenogaster	epirotes	genbank	Borowiec, Lech	Borowiec, Lech, Salata, Sebastian	NA	Greece	Europe	39.48621	22.95425	NA	NA	NA	NA	658	BDEL collection	See OSF Repository
MM21B021a1	Aphaenogaster	epirotes	genbank	Borowiec, Lech	Borowiec, Lech, Salata, Sebastian	NA	Greece	Europe	37.79238	22.41455	NA	NA	NA	NA	658	BDEL collection	See OSF Repository
MM21B022a1	Aphaenogaster	epirotes	genbank	Borowiec, Lech	Borowiec, Lech, Salata, Sebastian	Zakynthos	Greece	Europe	37.72325	20.96123	NA	NA	NA	NA	658	BDEL collection	See OSF Repository
MM21B023a1	Aphaenogaster	epirotes	genbank	Borowiec, Lech	Borowiec, Lech, Salata, Sebastian	Zakynthos	Greece	Europe	37.78617	20.73706	NA	NA	NA	NA	658	BDEL collection	See OSF Repository
MM21B031a2	Aphaenogaster	subterranea	genbank	Borowiec, Lech	Borowiec, Lech, Salata, Sebastian	NA	Greece	Europe	39.1464	21.26745	NA	NA	NA	NA	651	BDEL collection	See OSF Repository
MM21B032a2	Aphaenogaster	subterranea	ID	Borowiec, Lech	Borowiec, Lech, Salata, Sebastian	Euboea	Greece	Europe	38.56562	23.93159	NA	NA	NA	NA	657	BDEL collection	See OSF Repository
MM21B036a2	Aphaenogaster	subterranea	genbank	Borowiec, Lech	Borowiec, Lech, Salata, Sebastian	Lesbos	Greece	Europe	39.32734	26.21009	NA	NA	NA	NA	652	BDEL collection	See OSF Repository
MM21B038a1	Aphaenogaster	subterranea	genbank	Borowiec, Lech	Borowiec, Lech, Salata, Sebastian	NA	Greece	Europe	40.00868	22.59654	NA	NA	NA	NA	658	BDEL collection	See OSF Repository
MM21B038b1	Camponotus	lateralis	ID	Borowiec, Lech	Borowiec, Lech, Salata, Sebastian	NA	Greece	Europe	40.00868	22.59654	NA	NA	NA	NA	656	BDEL collection	See OSF Repository
MM21B039a1	Aphaenogaster	subterranea	genbank	Borowiec, Lech	Borowiec, Lech, Salata, Sebastian	NA	Greece	Europe	39.99133	22.44169	NA	NA	NA	NA	658	BDEL collection	See OSF Repository
MM21B041a2	Aphaenogaster	subterranea	ID	Borowiec, Lech	Borowiec, Lech, Salata, Sebastian	NA	Greece	Europe	37.33491	21.98344	NA	NA	NA	NA	641	BDEL collection	See OSF Repository
MM21B042a2	Aphaenogaster	subterranea	genbank	Borowiec, Lech	Borowiec, Lech, Salata, Sebastian	NA	Greece	Europe	41.06043	25.92451	NA	NA	NA	NA	656	BDEL collection	See OSF Repository
MM21B043a1	Aphaenogaster	tristis	genbank	Borowiec, Lech	Borowiec, Lech, Salata, Sebastian	Cephalonia	Greece	Europe	38.15258	20.63944	NA	NA	NA	NA	658	BDEL collection	See OSF Repository
MM21B045a2	Aphaenogaster	tristis	ID	Borowiec, Lech	Borowiec, Lech, Salata, Sebastian	NA	Greece	Europe	37.62478	22.27755	NA	TerraTypica	NA	NA	655	BDEL collection	See OSF Repository
MM21B047a1	Aphaenogaster	tristis	genbank	Borowiec, Lech	Borowiec, Lech, Salata, Sebastian	NA	Greece	Europe	37.22055	22.59165	TypeLocality	TerraTypica	NA	NA	658	BDEL collection	See OSF Repository
MM21B051a2	Aphaenogaster	subterranea	genbank	Borowiec, Lech	Borowiec, Lech, Salata, Sebastian	NA	Greece	Europe	38.03864	22.25566	NA	NA	NA	NA	643	BDEL collection	See OSF Repository
MM21B052a1	Lasius	lasioides	ID	Plumari, Massimo	Schifani, Enrico	Sicily	Italy	Europe	37.834273	15.111216	NA	NA	NA	NA	653	BDEL collection	See OSF Repository
MM21B053a1	Lasius	lasioides	ID	Bertoni, Luca	Menchetti, Mattia	Sicily	Italy	Europe	36.722005	14.941742	NA	NA	NA	NA	658	BDEL collection	See OSF Repository
MM21B057a1	Lasius	balearicus	ID	Vila, Roger	Vila, Roger	Mallorca	Spain	Europe	39.837189	2.922072	NA	NA	NA	NA	658	BDEL collection	See OSF Repository
MM21B058a1	Temnothorax	marae	ID	Alicata, Antonio	Schifani, Enrico	Sicily	Italy	Europe	36.7814	15.0894	NA	NA	NA	NA	654	BDEL collection	See OSF Repository
MM21B059a1	Temnothorax	poldii	ID	Schifani, Enrico	Schifani, Enrico	Sicily	Italy	Europe	37.8442	14.0205	NA	NA	NA	NA	654	BDEL collection	See OSF Repository
MM21B060a1	Temnothorax	lagrecai	ID	Alicata, Antonio & Schifani, Enrico	Schifani, Enrico	Sicily	Italy	Europe	36.8879	14.4828	NA	NA	NA	NA	654	BDEL collection	See OSF Repository
MM21B061a1	Lasius	maltaeus	genbank	Schifani, Enrico	Schifani, Enrico	Sicily	Italy	Europe	36.979483	15.078008	NA	NA	NA	NA	658	BDEL collection	See OSF Repository
MM21B063a1	Temnothorax	vivianoi	ID	Viviano, Roberto	Schifani, Enrico	Sicily	Italy	Europe	38.186691	13.354032	NA	NA	NA	NA	455	BDEL collection	See OSF Repository
MM21B068a1	Camponotus	oertzeni	ID	Schifani, Enrico	Schifani, Enrico	Sicily	Italy	Europe	37.859877	13.388861	NA	NA	NA	Country	658	BDEL collection	See OSF Repository
MM21B069a1	Camponotus	aethiops	ID	Schifani, Enrico	Schifani, Enrico	Sicily	Italy	Europe	37.725609	13.420124	NA	NA	NA	NA	652	BDEL collection	See OSF Repository
MM21B071a1	Lasius	emarginatus	genbank	Alicata, Antonio	Alicata, Antonio	Sicily	Italy	Europe	37.700148	15.089176	NA	NA	NA	NA	658	BDEL collection	See OSF Repository
MM21B072a1	Lasius	casevitzi	ID	Alicata, Antonio	Alicata, Antonio	Sicily	Italy	Europe	37.700148	15.089176	NA	NA	NA	NA	654	BDEL collection	See OSF Repository
MM21B073a1	Lasius	piliferus/psammophilus	ID	Arcos, Javi	Arcos, Javi	NA	Spain	Europe	42.317472	2.000222	NA	NA	NA	NA	547	BDEL collection	See OSF Repository
MM21B074a1	Formica	picea	ID	Arcos, Javi	Arcos, Javi	NA	Spain	Europe	42.30275	1.992944	NA	NA	NA	NA	654	BDEL collection	See OSF Repository
MM21B075a1	Formica	exsecta	ID	Arcos, Javi	Arcos, Javi	NA	Spain	Europe	42.315083	1.996056	NA	NA	NA	NA	642	BDEL collection	See OSF Repository
MM21B076b1	Formica	lugubris	ID	Arcos, Javi	Arcos, Javi	NA	Spain	Europe	42.317472	2.000222	NA	NA	NA	NA	653	BDEL collection	See OSF Repository
MM21B077a1	Formica	pressilabris	ID	Arcos, Javi	Arcos, Javi	NA	Spain	Europe	42.315083	1.996056	NA	NA	NA	NA	653	BDEL collection	See OSF Repository
MM21B078a1	Lasius	alienus	ID	Arcos, Javi	Schifani, Enrico	NA	Spain	Europe	42.994576	-5.761006	NA	NA	NA	NA	653	BDEL collection	See OSF Repository
MM21B079a1	Myrmica	lemasnei	ID	Arcos, Javi	Arcos, Javi	NA	Spain	Europe	42.3305	1.988167	NA	NA	NA	NA	643	BDEL collection	See OSF Repository
MM21B080a1	Temnothorax	estel	ID	Arcos, Javi	Arcos, Javi	NA	Spain	Europe	37.813361	-2.960167	NA	NA	NA	NA	653	BDEL collection	See OSF Repository
MM21B081a1	Temnothorax	platycephalus	ID	Arcos, Javi	Arcos, Javi	NA	Spain	Europe	37.813361	-2.960167	NA	NA	NA	NA	653	BDEL collection	See OSF Repository
MM21B082a1	Temnothorax	convexus	ID	Arcos, Javi	Arcos, Javi	NA	Portugal	Europe	38.880889	-9.2135	NA	NA	NA	NA	656	BDEL collection	See OSF Repository
MM21B083a1	Aphaenogaster	subterranea	ID	Garc’a, Fede	Garc’a, Fede	NA	Spain	Europe	42.37547	-7.439195	NA	NA	NA	NA	655	BDEL collection	See OSF Repository
MM21B084a1	Polyergus	rufescens	ID	Montechiarini, Andrea	Montechiarini, Andrea	NA	Italy	Europe	46.113726	9.261755	NA	NA	NA	NA	656	BDEL collection	See OSF Repository
MM21B085a1	Camponotus	vagus	ID	Stanley, Julien	Menchetti, Mattia	ële d'yeu	France	Europe	46.705	-2.332	NA	NA	NA	NA	654	BDEL collection	See OSF Repository
MM21B085b1	Messor	capitatus	ID	Stanley, Julien	Schifani, Enrico	ële d'yeu	France	Europe	46.705	-2.332	NA	NA	NA	NA	655	BDEL collection	See OSF Repository
MM21B085c1	Monomorium	carbonarium	ID	Stanley, Julien	Menchetti, Mattia	ële d'yeu	France	Europe	46.705	-2.332	NA	NA	NA	NA	657	BDEL collection	See OSF Repository
MM21B087a1	Lasius	emarginatus	ID	Stanley, Julien	Menchetti, Mattia	NA	France	Europe	48.6648843	-4.0633184	NA	NA	NA	NA	654	BDEL collection	See OSF Repository
MM21B088c1	Lasius	fuliginosus	ID	Stanley, Julien	Schifani, Enrico	NA	France	Europe	48.6648843	-4.0633184	NA	NA	NA	NA	655	BDEL collection	See OSF Repository
MM21B089b1	Temnothorax	unifasciatus	GRP	Stanley, Julien	Schifani, Enrico	NA	France	Europe	47.218372	-1.553621	NA	NA	NA	NA	656	BDEL collection	See OSF Repository
MM21B090a1	Formica	cunicularia	ID	Stanley, Julien	Schifani, Enrico	NA	France	Europe	48.6648843	-4.0633184	NA	NA	NA	NA	654	BDEL collection	See OSF Repository
MM21B090b1	Myrmica	scabrinodis	GRP	Stanley, Julien	Schifani, Enrico	NA	France	Europe	48.6648843	-4.0633184	NA	NA	NA	NA	654	BDEL collection	See OSF Repository
MM21B091b1	Crematogaster	scutellaris	ID	Stanley, Julien	Menchetti, Mattia	NA	France	Europe	42.59951	2.97276	NA	NA	NA	NA	656	BDEL collection	See OSF Repository
MM21B091c1	Pheidole	pallidula	ID	Stanley, Julien	Menchetti, Mattia	NA	France	Europe	42.59951	2.97276	NA	NA	NA	NA	653	BDEL collection	See OSF Repository
MM21B092a1	Formica	cunicularia	ID	Stanley, Julien	Menchetti, Mattia	ële-de-Batz	France	Europe	48.74548	-4.01723	NA	NA	NA	NA	653	BDEL collection	See OSF Repository
MM21B092b1	Lasius	emarginatus	ID	Stanley, Julien	Menchetti, Mattia	ële-de-Batz	France	Europe	48.74548	-4.01723	NA	NA	NA	NA	658	BDEL collection	See OSF Repository
MM21B092d1	Lasius	emarginatus	ID	Stanley, Julien	Schifani, Enrico	ële-de-Batz	France	Europe	48.74548	-4.01723	NA	NA	NA	NA	653	BDEL collection	See OSF Repository
MM21B092e1	Myrmica	rubra	ID	Stanley, Julien	Schifani, Enrico	ële-de-Batz	France	Europe	48.74548	-4.01723	NA	NA	NA	NA	657	BDEL collection	See OSF Repository
MM21B093a1	Formica	cunicularia	ID	Stanley, Julien	Schifani, Enrico	NA	France	Europe	44.033329	-1.25	NA	NA	NA	NA	653	BDEL collection	See OSF Repository
MM21B093b1	Formica	pratensis	ID	Stanley, Julien	Schifani, Enrico	NA	France	Europe	44.033329	-1.25	NA	NA	NA	NA	655	BDEL collection	See OSF Repository
MM21B093c1	Myrmica	sabuleti	CF	Stanley, Julien	Schifani, Enrico	NA	France	Europe	44.033329	-1.25	NA	NA	NA	NA	656	BDEL collection	See OSF Repository
MM21B093d1	Temnothorax	nylanderi	ID	Stanley, Julien	Schifani, Enrico	NA	France	Europe	44.033329	-1.25	NA	NA	NA	NA	653	BDEL collection	See OSF Repository
MM21B093e1	Tetramorium	caespitum	GRP	Stanley, Julien	Schifani, Enrico	NA	France	Europe	44.033329	-1.25	NA	NA	NA	NA	654	BDEL collection	See OSF Repository
MM21B094a1	Camponotus	aethiops	ID	Laroque, Philippe	Schifani, Enrico	Corsica	France	Europe	41.5096326	9.2629367	NA	NA	NA	NA	655	BDEL collection	See OSF Repository
MM21B094b1	Tetramorium	semilaeve	ID	Laroque, Philippe	Schifani, Enrico	Corsica	France	Europe	41.5096326	9.2629367	NA	NA	NA	NA	657	BDEL collection	See OSF Repository
MM21B094c1	Temnothorax	algiricus	ID	Laroque, Philippe	Schifani, Enrico	Corsica	France	Europe	41.6471977	9.2629367	NA	NA	NA	NA	655	BDEL collection	See OSF Repository
MM21B094d1	Camponotus	piceus	ID	Laroque, Philippe	Schifani, Enrico	Corsica	France	Europe	41.5096326	9.2629367	NA	NA	NA	NA	656	BDEL collection	See OSF Repository
MM21B095a1	Messor	wasmanni	ID	Laroque, Philippe	Menchetti, Mattia	Corsica	France	Europe	41.5096326	9.0154869	NA	NA	NA	NA	656	BDEL collection	See OSF Repository
MM21B095b1	Ponera	coarctata	ID	Laroque, Philippe	Menchetti, Mattia	Corsica	France	Europe	41.5096326	9.2629367	NA	NA	NA	NA	655	BDEL collection	See OSF Repository
MM21B095c1	Temnothorax	melas	ID	Laroque, Philippe	Schifani, Enrico	Corsica	France	Europe	41.5096326	9.2629367	NA	TerraTypica	NA	NA	654	BDEL collection	See OSF Repository
MM21B096a1	Solenopsis	orbula	ID	Laroque, Philippe	Schifani, Enrico	Corsica	France	Europe	41.5096326	9.2629367	NA	TerraTypica	NA	NA	655	BDEL collection	See OSF Repository
MM21B096b1	Dolichoderus	quadripunctatus	ID	Laroque, Philippe	Schifani, Enrico	Corsica	France	Europe	41.5096326	9.2629367	NA	NA	NA	NA	656	BDEL collection	See OSF Repository
MM21B098a1	Camponotus	vagus	ID	Stanley, Julien	Menchetti, Mattia	NA	France	Europe	44.033329	-1.25	NA	NA	NA	NA	658	BDEL collection	See OSF Repository
MM21B099a1	Colobopsis	truncata	ID	Stanley, Julien	Menchetti, Mattia	NA	France	Europe	44.033329	-1.25	NA	NA	NA	NA	657	BDEL collection	See OSF Repository
MM21B099b1	Lasius	myops	ID	Stanley, Julien	Menchetti, Mattia	NA	France	Europe	44.033329	-1.25	NA	NA	NA	NA	654	BDEL collection	See OSF Repository
MM21B099e1	Solenopsis	fugax	ID	Stanley, Julien	Schifani, Enrico	NA	France	Europe	44.033329	-1.25	NA	NA	NA	NA	654	BDEL collection	See OSF Repository
MM21B101a1	Tetramorium	caespitum	CF	Hamer, Matthew T.	Menchetti, Mattia	NA	United Kingdom	Europe	50.776487	0.270417	NA	NA	NA	NA	654	BDEL collection	See OSF Repository
MM21B102a1	Tetramorium	caespitum	CF	Hamer, Matthew T.	Menchetti, Mattia	NA	United Kingdom	Europe	50.776487	0.270417	NA	NA	NA	NA	655	BDEL collection	See OSF Repository
MM21B106a1	Myrmica	scabrinodis	ID	Hamer, Matthew T.	Hamer, Matthew T.	NA	United Kingdom	Europe	50.776487	0.270417	NA	NA	NA	NA	361	BDEL collection	See OSF Repository
MM21B107a1	Lasius	alienus	ID	Hamer, Matthew T.	Schifani, Enrico	NA	United Kingdom	Europe	50.793444	0.183988	NA	NA	NA	NA	658	BDEL collection	See OSF Repository
MM21B109a1	Manica	rubida	ID	Scupola, Antonio	Scupola, Antonio	NA	Italy	Europe	45.699398	11.077668	NA	NA	NA	NA	654	BDEL collection	See OSF Repository
MM21B109b1	Formica	polyctena	ID	Scupola, Antonio	Schifani, Enrico	NA	Italy	Europe	45.647248	10.757191	NA	NA	NA	NA	653	BDEL collection	See OSF Repository
MM21B110a1	Formica	fusca	ID	Hamer, Matthew T.	Hamer, Matthew T.	NA	United Kingdom	Europe	50.796374	0.190168	NA	NA	NA	NA	657	BDEL collection	See OSF Repository
MM21B113a1	Dolichoderus	quadripunctatus	ID	Scupola, Antonio	Scupola, Antonio	NA	Italy	Europe	45.647248	10.757191	NA	NA	NA	NA	655	BDEL collection	See OSF Repository
MM21B115a1	Cryptopone	ochracea	ID	Scupola, Antonio	Scupola, Antonio	Sicily	Italy	Europe	36.8902	15.1205	NA	NA	NA	NA	656	BDEL collection	See OSF Repository
MM21B116a1	Pheidole	punctatissima	ID	Blyton, Daniel	Hamer, Matthew T.	NA	United Kingdom	Europe	51.903	-0.186	NA	NA	NA	NA	654	BDEL collection	See OSF Repository
MM21B117a1	Leptothorax	acervorum	ID	Hamer, Matthew T.	Menchetti, Mattia; Hamer, Matthew T.	NA	United Kingdom	Europe	50.793989	0.19763	NA	NA	NA	NA	656	BDEL collection	See OSF Repository
MM21B122a1	Formica	rufa	ID	Hamer, Matthew T.	Hamer, Matthew T.	NA	United Kingdom	Europe	50.853578	0.223462	NA	NA	NA	NA	654	BDEL collection	See OSF Repository
MM21B125a1	Lasius	flavus	ID	Talavera, Adri‡n	Garc’a, Fede	NA	Spain	Europe	42.681416	0.707604	NA	NA	NA	NA	655	BDEL collection	See OSF Repository
MM21B126a1	Lasius	flavus	ID	Hamer, Matthew T.	Hamer, Matthew T.	NA	United Kingdom	Europe	50.776487	0.270417	NA	NA	NA	NA	654	BDEL collection	See OSF Repository
MM21B127a1	Lasius	flavus	ID	Hamer, Matthew T.	Menchetti, Mattia	NA	United Kingdom	Europe	50.776487	0.270417	NA	NA	NA	NA	411	BDEL collection	See OSF Repository
MM21B132a1	Ponera	testacea	ID	Hamer, Matthew T.	Hamer, Matthew T.	NA	United Kingdom	Europe	50.776487	0.270417	NA	NA	NA	NA	658	BDEL collection	See OSF Repository
MM21B133a1	Stenamma	debile	ID	Hamer, Matthew T.	Hamer, Matthew T.	NA	United Kingdom	Europe	50.79378	0.191274	NA	NA	NA	NA	657	BDEL collection	See OSF Repository
MM21B134a1	Tetramorium	caespitum	CF	Scupola, Antonio	Menchetti, Mattia	NA	Italy	Europe	45.647248	10.757191	NA	NA	NA	NA	657	BDEL collection	See OSF Repository
MM21B136a1	Messor	wasmanni	ID	Scupola, Antonio	Scupola, Antonio	NA	Italy	Europe	42.991837	10.531186	NA	NA	NA	NA	655	BDEL collection	See OSF Repository
MM21B146a1	Lasius	fuliginosus	ID	Hamer, Matthew T.	Hamer, Matthew T.	NA	United Kingdom	Europe	50.796455	0.189889	NA	NA	NA	NA	653	BDEL collection	See OSF Repository
MM21B150a1	Crematogaster	scutellaris	ID	Stanley, Julien	Menchetti, Mattia	NA	France	Europe	43.583328	1.35	NA	NA	NA	NA	658	BDEL collection	See OSF Repository
MM21B150c1	Aphaenogaster	ichnusa	ID	Stanley, Julien	Schifani, Enrico	NA	France	Europe	43.583328	1.35	NA	NA	NA	NA	654 Wrong localities	BDEL collection	See OSF Repository
MM21B154a1	Temnothorax	formosus	ID	Stanley, Julien	Menchetti, Mattia	NA	France	Europe	43.6358	3.36972	NA	NA	NA	NA	656	BDEL collection	See OSF Repository
MM21B157b1	Tapinoma	erraticum	ID	Stanley, Julien	Schifani, Enrico	NA	France	Europe	47.3538	1.1941	NA	NA	NA	NA	654	BDEL collection	See OSF Repository
MM21B160a1	Tetramorium	atratulum	ID	Garc’a, Fede	Garc’a, Fede	NA	Spain	Europe	43.490444	-7.717412	NA	NA	NA	NA	656	BDEL collection	See OSF Repository
MM21B161a1	Lasius	mixtus	ID	Garc’a, Fede	Garc’a, Fede	NA	Spain	Europe	43.366959	-7.391131	NA	NA	NA	NA	656	BDEL collection	See OSF Repository
MM21B162a1	Tapinoma	erraticum	ID	Garc’a, Fede	Garc’a, Fede	NA	Spain	Europe	42.797754	-7.659771	NA	NA	NA	NA	654	BDEL collection	See OSF Repository
MM21B162b1	Cataglyphis	iberica	ID	Garc’a, Fede	Garc’a, Fede	NA	Spain	Europe	42.797754	-7.659771	NA	NA	NA	NA	654	BDEL collection	See OSF Repository
MM21B162c1	Formica	fusca	ID	Garc’a, Fede	Garc’a, Fede	NA	Spain	Europe	42.797754	-7.659771	NA	NA	NA	NA	348	BDEL collection	See OSF Repository
MM21B162d1	Aphaenogaster	gibbosa	ID	Garc’a, Fede	Garc’a, Fede	NA	Spain	Europe	42.797754	-7.659771	NA	NA	NA	NA	656	BDEL collection	See OSF Repository
MM21B162e1	Solenopsis	lusitanica	CF	Garc’a, Fede	Schifani, Enrico & Menchetti, Mattia	NA	Spain	Europe	42.797754	-7.659771	NA	NA	NA	NA	653	BDEL collection	See OSF Repository
MM21B162f1	Tetramorium	caespitum	ID	Garc’a, Fede	Garc’a, Fede	NA	Spain	Europe	42.797754	-7.659771	NA	NA	NA	NA	654	BDEL collection	See OSF Repository
MM21B163a1	Camponotus	cruentatus	ID	Garc’a, Fede	Garc’a, Fede	NA	Spain	Europe	40.872105	-4.080625	NA	NA	NA	NA	655	BDEL collection	See OSF Repository
MM21B163b1	Formica	pratensis	ID	Garc’a, Fede	Garc’a, Fede	NA	Spain	Europe	40.872105	-4.080625	NA	NA	NA	NA	653	BDEL collection	See OSF Repository
MM21B163c1	Aphaenogaster	iberica	ID	Garc’a, Fede	Garc’a, Fede	NA	Spain	Europe	40.872105	-4.080625	NA	NA	NA	NA	656	BDEL collection	See OSF Repository
MM21B163d1	Messor	erwini	ID	Garc’a, Fede	Garc’a, Fede	NA	Spain	Europe	40.872105	-4.080625	NA	NA	NA	NA	656	BDEL collection	See OSF Repository
MM21B163e1	Temnothorax	pardoi	ID	Garc’a, Fede	Garc’a, Fede	NA	Spain	Europe	40.872105	-4.080625	NA	NA	NA	NA	654	BDEL collection	See OSF Repository
MM21B164a1	Stenamma	debile	ID	Garc’a, Fede	Garc’a, Fede	NA	Spain	Europe	42.358845	2.290236	NA	NA	NA	NA	654	BDEL collection	See OSF Repository
MM21B165a2	Proformica	longipilosa	GRP	Garc’a, Fede	Garc’a, Fede	NA	Spain	Europe	40.965528	-4.110664	NA	NA	NA	NA	658	BDEL collection	See OSF Repository
MM21B165b1	Aphaenogaster	gibbosa	ID	Garc’a, Fede	Garc’a, Fede	NA	Spain	Europe	40.965528	-4.110664	NA	NA	NA	NA	654	BDEL collection	See OSF Repository
MM21B165c1	Temnothorax	formosus	ID	Garc’a, Fede	Garc’a, Fede	NA	Spain	Europe	40.965528	-4.110664	NA	NA	NA	NA	656	BDEL collection	See OSF Repository
MM21B166a1	Lasius	grandis	ID	Garc’a, Fede	Garc’a, Fede	NA	Spain	Europe	42.797754	-7.659771	NA	NA	NA	NA	655	BDEL collection	See OSF Repository
MM21B166c1	Myrmica	ruginodis	ID	Garc’a, Fede	Garc’a, Fede	NA	Spain	Europe	42.797754	-7.659771	NA	NA	NA	NA	653	BDEL collection	See OSF Repository
MM21B166d1	Hypoponera	eduardi	ID	Garc’a, Fede	Garc’a, Fede	NA	Spain	Europe	42.797754	-7.659771	NA	NA	NA	NA	656	BDEL collection	See OSF Repository
MM21B167a1	Camponotus	foreli	ID	Garc’a, Fede	Garc’a, Fede	NA	Spain	Europe	40.965528	-4.110664	NA	NA	NA	NA	654	BDEL collection	See OSF Repository
MM21B167b1	Aphaenogaster	senilis	ID	Garc’a, Fede	Garc’a, Fede	NA	Spain	Europe	40.965528	-4.110664	NA	NA	NA	NA	656	BDEL collection	See OSF Repository
MM21B167c1	Oxyopomyrmex	saulcyi	ID	Garc’a, Fede	Garc’a, Fede	NA	Spain	Europe	40.965528	-4.110664	NA	NA	NA	NA	486	BDEL collection	See OSF Repository
MM21B168a1	Stenamma	westwoodii	ID	Garc’a, Fede	Garc’a, Fede	NA	Spain	Europe	43.448329	-7.636696	NA	NA	NA	NA	653	BDEL collection	See OSF Repository
MM21B169a1	Formica	fusca	ID	Garc’a, Fede	Garc’a, Fede	NA	Spain	Europe	41.216591	-3.409872	NA	NA	NA	NA	652	BDEL collection	See OSF Repository
MM21B169b1	Formica	sanguinea	ID	Garc’a, Fede	Garc’a, Fede	NA	Spain	Europe	41.216591	-3.409872	NA	NA	NA	NA	655	BDEL collection	See OSF Repository
MM21B169c1	Myrmica	ruginodis	ID	Garc’a, Fede	Garc’a, Fede	NA	Spain	Europe	41.216591	-3.409872	NA	NA	NA	NA	653	BDEL collection	See OSF Repository
MM21B169d1	Temnothorax	affinis	ID	Garc’a, Fede	Garc’a, Fede	NA	Spain	Europe	41.216591	-3.409872	NA	NA	NA	NA	657	BDEL collection	See OSF Repository
MM21B170a1	Formica	cunicularia	ID	Garc’a, Fede	Garc’a, Fede	NA	Spain	Europe	41.2161	-3.420695	NA	NA	NA	NA	651	BDEL collection	See OSF Repository
MM21B170b1	Lasius	flavus	ID	Garc’a, Fede	Garc’a, Fede	NA	Spain	Europe	41.2161	-3.420695	NA	NA	NA	NA	655	BDEL collection	See OSF Repository
MM21B170c1	Lasius	piliferus	ID	Garc’a, Fede	Garc’a, Fede	NA	Spain	Europe	41.2161	-3.420695	NA	NA	NA	NA	656	BDEL collection	See OSF Repository
MM21B170d1	Proformica	longipilosa	GRP	Garc’a, Fede	Garc’a, Fede	NA	Spain	Europe	41.2161	-3.420695	NA	NA	NA	NA	654	BDEL collection	See OSF Repository
MM21B170e1	Tetramorium	alpestre	CF	Garc’a, Fede	Menchetti, Mattia	NA	Spain	Europe	41.2161	-3.420695	NA	NA	NA	NA	642	BDEL collection	See OSF Repository
MM21B171a1	Camponotus	piceus	ID	Garc’a, Fede	Garc’a, Fede	NA	Spain	Europe	42.797754	-7.659771	NA	NA	NA	NA	654	BDEL collection	See OSF Repository
MM21B171b1	Camponotus	pilicornis	ID	Garc’a, Fede	Garc’a, Fede	NA	Spain	Europe	42.797754	-7.659771	NA	NA	NA	NA	655	BDEL collection	See OSF Repository
MM21B171c1	Plagiolepis	pygmaea	ID	Garc’a, Fede	Garc’a, Fede	NA	Spain	Europe	42.797754	-7.659771	NA	NA	NA	NA	658	BDEL collection	See OSF Repository
MM21B171d1	Messor	erwini	ID	Garc’a, Fede	Garc’a, Fede	NA	Spain	Europe	42.797754	-7.659771	NA	NA	NA	NA	655	BDEL collection	See OSF Repository
MM21B171e1	Pheidole	pallidula	ID	Garc’a, Fede	Garc’a, Fede	NA	Spain	Europe	42.797754	-7.659771	NA	NA	NA	NA	653	BDEL collection	See OSF Repository
MM21B172a1	Tapinoma	ibericum	CF	Garc’a, Fede	Garc’a, Fede	NA	Spain	Europe	40.872105	-4.080625	NA	NA	NA	NA	653	BDEL collection	See OSF Repository
MM21B172b1	Crematogaster	auberti	ID	Garc’a, Fede	Garc’a, Fede	NA	Spain	Europe	40.872105	-4.080625	NA	NA	NA	NA	657	BDEL collection	See OSF Repository
MM21B172d1	Tetramorium	caespitum	CF	Garc’a, Fede	Garc’a, Fede	NA	Spain	Europe	40.872105	-4.080625	NA	NA	NA	NA	654	BDEL collection	See OSF Repository
MM21B173a2	Cataglyphis	piliscapa	ID	Garc’a, Fede	Garc’a, Fede	NA	Spain	Europe	42.329518	3.088546	NA	NA	NA	NA	653	BDEL collection	See OSF Repository
MM21B175a1	Temnothorax	kraussei	ID	Garc’a, Fede	Garc’a, Fede	NA	Spain	Europe	41.218016	0.339173	NA	NA	NA	NA	653	BDEL collection	See OSF Repository
MM21B175b1	Temnothorax	recedens	ID	Garc’a, Fede	Garc’a, Fede	NA	Spain	Europe	41.218016	0.339173	NA	NA	NA	NA	652	BDEL collection	See OSF Repository
MM21B176a1	Tapinoma	erraticum	ID	Garc’a, Fede	Schifani, Enrico	NA	Spain	Europe	41.209442	-3.412752	NA	NA	NA	NA	653	BDEL collection	See OSF Repository
MM21B176b1	Formica	sanguinea	ID	Garc’a, Fede	Garc’a, Fede	NA	Spain	Europe	41.209442	-3.412752	NA	NA	NA	NA	653	BDEL collection	See OSF Repository
MM21B176c1	Lasius	carniolicus	ID	Garc’a, Fede	Garc’a, Fede	NA	Spain	Europe	41.209442	-3.412752	NA	NA	NA	NA	653	BDEL collection	See OSF Repository
MM21B176d1	Proformica	longipilosa	GRP	Garc’a, Fede	Garc’a, Fede	NA	Spain	Europe	41.209442	-3.412752	NA	NA	NA	NA	656	BDEL collection	See OSF Repository
MM21B176e1	Myrmica	spinosior	ID	Garc’a, Fede	Garc’a, Fede	NA	Spain	Europe	41.209442	-3.412752	NA	NA	NA	NA	654	BDEL collection	See OSF Repository
MM21B176f1	Solenopsis	fugax	CF	Garc’a, Fede	Menchetti, Mattia	NA	Spain	Europe	41.209442	-3.412752	NA	NA	NA	NA	657	BDEL collection	See OSF Repository
MM21B176g1	Strongylognathus	testaceus	ID	Garc’a, Fede	Garc’a, Fede	NA	Spain	Europe	41.209442	-3.412752	NA	NA	NA	NA	653	BDEL collection	See OSF Repository
MM21B176h1	Temnothorax	unifasciatus	ID	Garc’a, Fede	Garc’a, Fede	NA	Spain	Europe	41.209442	-3.412752	NA	NA	NA	NA	652	BDEL collection	See OSF Repository
MM21B177a1	Tapinoma	darioi	CF	Garc’a, Fede	Garc’a, Fede	NA	Spain	Europe	41.026425	-1.510299	NA	NA	NA	NA	653	BDEL collection	See OSF Repository
MM21B177b1	Camponotus	pilicornis	ID	Garc’a, Fede	Garc’a, Fede	NA	Spain	Europe	41.026425	-1.510299	NA	NA	NA	NA	653	BDEL collection	See OSF Repository
MM21B177c1	Lasius	myops	ID	Garc’a, Fede	Garc’a, Fede	NA	Spain	Europe	41.026425	-1.510299	NA	NA	NA	NA	656	BDEL collection	See OSF Repository
MM21B177d1	Aphaenogaster	iberica	ID	Garc’a, Fede	Garc’a, Fede	NA	Spain	Europe	41.026425	-1.510299	NA	NA	NA	NA	656	BDEL collection	See OSF Repository
MM21B177e1	Crematogaster	auberti	ID	Garc’a, Fede	Garc’a, Fede	NA	Spain	Europe	41.026425	-1.510299	NA	NA	NA	NA	654	BDEL collection	See OSF Repository
MM21B177f1	Messor	capitatus	ID	Garc’a, Fede	Garc’a, Fede	NA	Spain	Europe	41.026425	-1.510299	NA	NA	NA	NA	657	BDEL collection	See OSF Repository
MM21B178a1	Plagiolepis	pygmaea	ID	Garc’a, Fede	Garc’a, Fede	Crete	Greece	Europe	35.37672	24.878411	NA	NA	NA	NA	656	BDEL collection	See OSF Repository
MM21B179a1	Camponotus	oertzeni	ID	Garc’a, Fede	Schifani, Enrico	Crete	Greece	Europe	35.298044	23.738251	NA	NA	NA	NA	656	BDEL collection	See OSF Repository
MM21B180a1	Camponotus	ruber	ID	Garc’a, Fede	Garc’a, Fede	NA	Spain	Europe	41.257193	1.909502	NA	NA	NA	NA	647	BDEL collection	See OSF Repository
MM21B181a1	Formica	lemani	ID	Garc’a, Fede	Garc’a, Fede	NA	Spain	Europe	42.437999	1.189619	NA	NA	NA	NA	654	BDEL collection	See OSF Repository
MM21B181b1	Formica	lugubris	ID	Garc’a, Fede	Garc’a, Fede	NA	Spain	Europe	42.437999	1.189619	NA	NA	NA	NA	654	BDEL collection	See OSF Repository
MM21B181c1	Lasius	sabularum	ID	Garc’a, Fede	Schifani, Enrico	NA	Spain	Europe	42.437999	1.189619	NA	NA	NA	NA	653	BDEL collection	See OSF Repository
MM21B181d1	Lasius	fuliginosus	ID	Garc’a, Fede	Garc’a, Fede	NA	Spain	Europe	42.437999	1.189619	NA	NA	NA	NA	657	BDEL collection	See OSF Repository
MM21B182a1	Solenopsis	crivellarii	ID	Garc’a, Fede	Salata, Sebastian	Crete	Greece	Europe	35.312612	23.793045	NA	NA	NA	NA	654	BDEL collection	See OSF Repository
MM21B183b1	Formica	clara	CF	Garc’a, Fede	Garc’a, Fede	NA	Spain	Europe	43.155996	-7.838381	NA	NA	NA	NA	647	BDEL collection	See OSF Repository
MM21B184a1	Formica	pratensis	ID	Garc’a, Fede	Garc’a, Fede	NA	Spain	Europe	43.176429	-7.826408	NA	NA	NA	NA	653	BDEL collection	See OSF Repository
MM21B186a1	Camponotus	cruentatus	ID	Garc’a, Fede	Garc’a, Fede	NA	Spain	Europe	42.408195	-7.436987	NA	NA	NA	NA	655	BDEL collection	See OSF Repository
MM21B186b1	Crematogaster	scutellaris	ID	Garc’a, Fede	Garc’a, Fede	NA	Spain	Europe	42.408195	-7.436987	NA	NA	NA	NA	656	BDEL collection	See OSF Repository
MM21B186c1	Pheidole	pallidula	ID	Garc’a, Fede	Garc’a, Fede	NA	Spain	Europe	42.408195	-7.436987	NA	NA	NA	NA	655	BDEL collection	See OSF Repository
MM21B187a1	Tapinoma	madeirense	ID	Garc’a, Fede	Garc’a, Fede	NA	Spain	Europe	41.317671	1.934305	NA	NA	NA	NA	653	BDEL collection	See OSF Repository
MM21B187b1	Lasius	neglectus	ID	Garc’a, Fede	Schifani, Enrico	NA	Spain	Europe	41.317671	1.934305	NA	NA	NA	NA	655	BDEL collection	See OSF Repository
MM21B187c1	Hypoponera	eduardi	ID	Garc’a, Fede	Garc’a, Fede	NA	Spain	Europe	41.317671	1.934305	NA	NA	NA	NA	656	BDEL collection	See OSF Repository
MM21B188a1	Formica	sanguinea	ID	Garc’a, Fede	Garc’a, Fede	NA	Spain	Europe	43.129591	-7.872367	NA	NA	NA	NA	654	BDEL collection	See OSF Repository
MM21B189b1	Strongylognathus	caeciliae	ID	Garc’a, Fede	Garc’a, Fede	NA	Spain	Europe	41.216093	0.356602	NA	NA	NA	NA	652	BDEL collection	See OSF Repository
MM21B189c1	Tetramorium	semilaeve	ID	Garc’a, Fede	Garc’a, Fede	NA	Spain	Europe	41.216093	0.356602	NA	NA	NA	NA	655	BDEL collection	See OSF Repository
MM21B190a1	Aphaenogaster	subterraneoides	ID	Garc’a, Fede	Garc’a, Fede	Crete	Greece	Europe	35.337749	23.903764	NA	NA	NA	NA	655	BDEL collection	See OSF Repository
MM21B191a1	Lasius	niger	ID	Garc’a, Fede	Garc’a, Fede	NA	Spain	Europe	43.129591	-7.872367	NA	NA	NA	NA	656	BDEL collection	See OSF Repository
MM21B192a1	Myrmica	spinosior	ID	Garc’a, Fede	Garc’a, Fede	NA	Spain	Europe	40.581082	2.43E-02	NA	NA	NA	NA	654	BDEL collection	See OSF Repository
MM21B192b1	Temnothorax	gredosi	ID	Garc’a, Fede	Garc’a, Fede	NA	Spain	Europe	40.581082	2.43E-02	NA	NA	NA	NA	656	BDEL collection	See OSF Repository
MM21B193a1	Camponotus	baldaccii	ID	Garc’a, Fede	Garc’a, Fede	Crete	Greece	Europe	35.354698	23.830682	NA	NA	NA	NA	658	BDEL collection	See OSF Repository
MM21B193b1	Crematogaster	sordidula	ID	Garc’a, Fede	Garc’a, Fede	Crete	Greece	Europe	35.354698	23.830682	NA	NA	NA	NA	656	BDEL collection	See OSF Repository
MM21B194a1	Camponotus	sylvaticus	ID	Garc’a, Fede	Garc’a, Fede	NA	Spain	Europe	40.472086	0.118756	NA	NA	NA	NA	655	BDEL collection	See OSF Repository
MM21B194b1	Iberoformica	subrufa	ID	Garc’a, Fede	Garc’a, Fede	NA	Spain	Europe	40.472086	0.118756	NA	NA	NA	NA	656	BDEL collection	See OSF Repository
MM21B194c1	Lasius	cinereus	ID	Garc’a, Fede	Garc’a, Fede	NA	Spain	Europe	40.472086	0.118756	NA	NA	NA	NA	654	BDEL collection	See OSF Repository
MM21B195a1	Aphaenogaster	dulcineae	ID	Garc’a, Fede	Garc’a, Fede	NA	Spain	Europe	40.458187	0.195535	NA	NA	NA	NA	653	BDEL collection	See OSF Repository
MM21B196b1	Lasius	cinereus	ID	Garc’a, Fede	Garc’a, Fede	NA	Spain	Europe	40.401788	6.50E-02	NA	NA	NA	NA	655	BDEL collection	See OSF Repository
MM21B197a1	Aphaenogaster	iberica	ID	Garc’a, Fede	Garc’a, Fede	NA	Spain	Europe	40.581082	2.43E-02	NA	NA	NA	NA	658	BDEL collection	See OSF Repository
MM21B197b1	Tetramorium	caespitum	CF	Garc’a, Fede	Garc’a, Fede	NA	Spain	Europe	40.581082	2.43E-02	NA	NA	NA	NA	655	BDEL collection	See OSF Repository
MM21B198a1	Lepisiota	nigra	ID	Garc’a, Fede	Schifani, Enrico	Crete	Greece	Europe	35.523673	23.829583	NA	NA	NA	NA	655	BDEL collection	See OSF Repository
MM21B198b1	Aphaenogaster	simonellii	ID	Garc’a, Fede	Garc’a, Fede	Crete	Greece	Europe	35.523673	23.829583	NA	TerraTypica	NA	NA	653	BDEL collection	See OSF Repository
MM21B198c1	Crematogaster	ionia	ID	Garc’a, Fede	Garc’a, Fede	Crete	Greece	Europe	35.523673	23.829583	NA	NA	NA	NA	657	BDEL collection	See OSF Repository
MM21B198d1	Pheidole	balcanica	CF	Garc’a, Fede	Garc’a, Fede	Crete	Greece	Europe	35.523673	23.829583	NA	NA	NA	NA	654	BDEL collection	See OSF Repository
MM21B199a1	Proformica	nasuta	GRP	Garc’a, Fede	Garc’a, Fede	NA	Spain	Europe	41.75699	2.231346	NA	NA	NA	NA	657	BDEL collection	See OSF Repository
MM21B200a1	Lasius	paralienus	ID	Garc’a, Fede	Garc’a, Fede	NA	Spain	Europe	43.129591	-7.872367	NA	NA	NA	NA	655	BDEL collection	See OSF Repository
MM21B201a1	Messor	mcarthuri	ID	Garc’a, Fede	Garc’a, Fede	Crete	Greece	Europe	35.294874	23.542967	NA	NA	NA	NA	655	BDEL collection	See OSF Repository
MM21B201b1	Tetramorium	diomedeum	ID	Garc’a, Fede	Schifani, Enrico	Crete	Greece	Europe	35.294874	23.542967	NA	NA	NA	NA	658	BDEL collection	See OSF Repository
MM21B202a1	Monomorium	creticum	ID	Garc’a, Fede	Garc’a, Fede	Crete	Greece	Europe	35.294874	23.542967	NA	TerraTypica	NA	NA	654	BDEL collection	See OSF Repository
MM21B203a1	Lasius	flavus	ID	Garc’a, Fede	Garc’a, Fede	NA	Spain	Europe	43.129591	-7.872367	NA	NA	NA	NA	651	BDEL collection	See OSF Repository
MM21B204a1	Monomorium	subopacum	ID	Garc’a, Fede	Garc’a, Fede	Crete	Greece	Europe	35.272412	23.543363	NA	NA	NA	NA	642	BDEL collection	See OSF Repository
MM21B205a1	Camponotus	kiesenwetteri	ID	Garc’a, Fede	Garc’a, Fede	Crete	Greece	Europe	35.226412	25.720923	NA	NA	NA	NA	657	BDEL collection	See OSF Repository
MM21B205b1	Aphaenogaster	simonellii	ID	Garc’a, Fede	Garc’a, Fede	Crete	Greece	Europe	35.226412	25.720923	NA	TerraTypica	NA	NA	653	BDEL collection	See OSF Repository
MM21B206a1	Lasius	lasioides	ID	Garc’a, Fede	Schifani, Enrico	Crete	Greece	Europe	35.321255	23.762424	NA	NA	NA	NA	649	BDEL collection	See OSF Repository
MM21B206b1	Aphaenogaster	rugosoferruginea	ID	Garc’a, Fede	Garc’a, Fede	Crete	Greece	Europe	35.321255	23.762424	NA	TerraTypica	NA	NA	656	BDEL collection	See OSF Repository
MM21B207a1	Messor	wasmanni	ID	Garc’a, Fede	Garc’a, Fede	Crete	Greece	Europe	35.260948	25.750867	NA	NA	NA	NA	657	BDEL collection	See OSF Repository
MM21B207b1	Tetramorium	punctatum	CF	Garc’a, Fede	Garc’a, Fede	Crete	Greece	Europe	35.260948	25.750867	NA	NA	NA	NA	654	BDEL collection	See OSF Repository
MM21B208a1	Temnothorax	exilis	ID	Garc’a, Fede	Garc’a, Fede	NA	Spain	Europe	40.523694	0.153551	NA	NA	NA	NA	652	BDEL collection	See OSF Repository
MM21B208b1	Temnothorax	recedens	ID	Garc’a, Fede	Garc’a, Fede	NA	Spain	Europe	40.523694	0.153551	NA	NA	NA	NA	654	BDEL collection	See OSF Repository
MM21B209a1	Lepisiota	melas	ID	Garc’a, Fede	Schifani, Enrico	Crete	Greece	Europe	35.37672	24.878411	NA	NA	NA	NA	653	BDEL collection	See OSF Repository
MM21B212a1	Tetramorium	NA	NotID	Martini, Jan	Menchetti, Mattia	NA	Greece	Europe	40.141774	20.758326	NA	NA	NA	NA	654	BDEL collection	See OSF Repository
MM21B216a1	Pheidole	balcanica	ID	Martini, Jan	Schifani, Enrico	NA	Albania	Europe	40.293005	20.023015	NA	NA	NA	Country	655	BDEL collection	See OSF Repository
MM21B217a1	Solenopsis	NA	NotID	Martini, Jan	Menchetti, Mattia	NA	Albania	Europe	40.28139	20.235222	NA	NA	NA	NA	654	BDEL collection	See OSF Repository
MM21B218a1	Messor	wasmanni	ID	Martini, Jan	Menchetti, Mattia	NA	Albania	Europe	40.250917	19.90167	NA	NA	NA	NA	654	BDEL collection	See OSF Repository
MM21B220a1	Crematogaster	ionia	ID	Kalaentzis, Konstantinos	Schifani, Enrico	Samos	Greece	Europe	37.801575	26.801179	NA	NA	NA	NA	656	BDEL collection	See OSF Repository
MM21B223a1	Camponotus	ionius	ID	Kalaentzis, Konstantinos	Schifani, Enrico	Rhodes	Greece	Europe	36.265254	28.076702	NA	NA	NA	NA	653	BDEL collection	See OSF Repository
MM21B224a1	Camponotus	baldaccii	ID	Kalaentzis, Konstantinos	Schifani, Enrico	Samos	Greece	Europe	37.701714	26.890829	NA	NA	NA	NA	654	BDEL collection	See OSF Repository
MM21B226a1	Aphaenogaster	jolantae	ID	Kalaentzis, Konstantinos	Schifani, Enrico	Rhodes	Greece	Europe	36.273651	27.952982	10km	NA	NA	NA	657	BDEL collection	See OSF Repository
MM21B228a1	Lepisiota	melas	ID	Kalaentzis, Konstantinos	Schifani, Enrico	Rhodes	Greece	Europe	36.273651	27.952982	NA	NA	NA	NA	652	BDEL collection	See OSF Repository
MM21B229a1	Camponotus	boghossiani	ID	Kalaentzis, Konstantinos	Schifani, Enrico	Rhodes	Greece	Europe	36.273651	27.952982	NA	NA	NA	NA	653	BDEL collection	See OSF Repository
MM21B230a1	Camponotus	jailensis	ID	Kalaentzis, Konstantinos	Schifani, Enrico	Rhodes	Greece	Europe	36.136735	27.735102	NA	NA	NA	NA	657	BDEL collection	See OSF Repository
MM21B232a1	Messor	wasmanni	ID	Kalaentzis, Konstantinos	Schifani, Enrico	Rhodes	Greece	Europe	36.170064	28.098664	NA	NA	NA	NA	656	BDEL collection	See OSF Repository
MM21B233a1	Camponotus	sanctus	ID	Kalaentzis, Konstantinos	Schifani, Enrico	Astypalaia	Greece	Europe	36.586849	26.420991	NA	NA	NA	NA	654	BDEL collection	See OSF Repository
MM21B234a1	Pheidole	koshewnikovi	CF	Kalaentzis, Konstantinos	Menchetti, Mattia	Rhodes	Greece	Europe	36.345778	28.098699	NA	NA	NA	NA	656	BDEL collection	See OSF Repository
MM21B236a1	Pheidole	koshewnikovi	CF	Kalaentzis, Konstantinos	Menchetti, Mattia	Rhodes	Greece	Europe	36.273651	27.952982	NA	NA	NA	NA	657	BDEL collection	See OSF Repository
MM21B238a1	Camponotus	aegaeus	ID	Kalaentzis, Konstantinos	Schifani, Enrico	Rhodes	Greece	Europe	36.273651	27.952982	NA	TerraTypica	NA	NA	658	BDEL collection	See OSF Repository
MM21B242a1	Camponotus	sanctus	ID	Kalaentzis, Konstantinos	Schifani, Enrico	Samos	Greece	Europe	37.689066	26.857385	NA	NA	NA	Island	640	BDEL collection	See OSF Repository
MM21B251a1	Crematogaster	ionia	ID	Kalaentzis, Konstantinos	Schifani, Enrico	Samos	Greece	Europe	37.689066	26.857385	NA	NA	NA	NA	657	BDEL collection	See OSF Repository
MM21B252a1	Camponotus	boghossiani	ID	Kalaentzis, Konstantinos	Schifani, Enrico	Samos	Greece	Europe	37.801575	26.801179	NA	NA	NA	NA	656	BDEL collection	See OSF Repository
MM21B255a1	Camponotus	samius	ID	Kalaentzis, Konstantinos	Schifani, Enrico	Rhodes	Greece	Europe	36.273651	27.952982	NA	NA	NA	NA	655	BDEL collection	See OSF Repository
MM21B263a1	Camponotus	baldaccii	ID	Kalaentzis, Konstantinos	Schifani, Enrico	Rhodes	Greece	Europe	36.273651	27.952982	NA	NA	NA	NA	655	BDEL collection	See OSF Repository
MM21B265a1	Aphaenogaster	sporadis	ID	Kalaentzis, Konstantinos	Schifani, Enrico	Rhodes	Greece	Europe	36.273651	27.952982	NA	NA	NA	NA	656	BDEL collection	See OSF Repository
MM21B269a1	Tetramorium	punctatum	CF	Kalaentzis, Konstantinos	Schifani, Enrico	Rhodes	Greece	Europe	36.199094	27.899752	NA	NA	NA	NA	655	BDEL collection	See OSF Repository
MM21B271a1	Lepisiota	frauenfeldi	ID	Kalaentzis, Konstantinos	Schifani, Enrico	Samos	Greece	Europe	37.701714	26.890829	NA	NA	NA	NA	654	BDEL collection	See OSF Repository
MM21B271b1	Trichomyrmex	perplexus	ID	Kalaentzis, Konstantinos	Schifani, Enrico	Samos	Greece	Europe	37.701714	26.890829	NA	NA	NA	NA	656	BDEL collection	See OSF Repository
MM21B276a1	Aphaenogaster	sporadis	ID	Kalaentzis, Konstantinos	Schifani, Enrico	Rhodes	Greece	Europe	36.273651	27.952982	NA	NA	NA	NA	657	BDEL collection	See OSF Repository
MM21B283a1	Crematogaster	schmidti	ID	Kalaentzis, Konstantinos	Schifani, Enrico	Astypalaia	Greece	Europe	36.586435	26.423705	NA	NA	NA	NA	655	BDEL collection	See OSF Repository
MM21B283b1	Camponotus	sanctus	ID	Kalaentzis, Konstantinos	Schifani, Enrico	Astypalaia	Greece	Europe	36.586435	26.423705	NA	NA	NA	NA	655	BDEL collection	See OSF Repository
MM21B284a1	Pheidole	balcanica	CF	Kalaentzis, Konstantinos	Schifani, Enrico	Samos	Greece	Europe	37.689066	26.857385	NA	NA	NA	NA	654	BDEL collection	See OSF Repository
MM21B285a1	Tapinoma	festae	ID	Kalaentzis, Konstantinos	Schifani, Enrico	Rhodes	Greece	Europe	36.348329	27.940686	NA	NA	NA	NA	654	BDEL collection	See OSF Repository
MM21B287a1	Camponotus	aegaeus	ID	Kalaentzis, Konstantinos	Schifani, Enrico	Rhodes	Greece	Europe	36.427158	28.219609	NA	TerraTypica	NA	NA	657	BDEL collection	See OSF Repository
MM21B288a1	Camponotus	sanctus	ID	Kalaentzis, Konstantinos	Schifani, Enrico	Rhodes	Greece	Europe	36.345778	28.098699	NA	NA	NA	NA	652	BDEL collection	See OSF Repository
MM21B313a1	Cryptopone	ochracea	ID	Cioppa, Dario	Schifani, Enrico	NA	Italy	Europe	44.702304	11.395278	NA	TerraTypica	NA	NA	654	BDEL collection	See OSF Repository
MM21B313b1	Monomorium	monomorium	ID	Cioppa, Dario	Menchetti, Mattia	NA	Italy	Europe	44.702304	11.395278	NA	TerraTypica	NA	NA	653	BDEL collection	See OSF Repository
MM21B313c1	Crematogaster	scutellaris	ID	Cioppa, Dario	Menchetti, Mattia	NA	Italy	Europe	44.702304	11.395278	NA	NA	NA	NA	656	BDEL collection	See OSF Repository
MM21B313d1	Messor	ibericus	ID	Cioppa, Dario	Menchetti, Mattia	NA	Italy	Europe	44.702304	11.395278	NA	NA	NA	NA	655	BDEL collection	See OSF Repository
MM21B386a1	Lasius	lasioides	ID	Dapporto, Leonardo	Schifani, Enrico	Giglio	Italy	Europe	42.246258	11.100576	NA	NA	NA	NA	653	BDEL collection	See OSF Repository
MM21B386b1	Plagiolepis	pygmaea	ID	Dapporto, Leonardo	Menchetti, Mattia	Giglio	Italy	Europe	42.246258	11.100576	NA	NA	NA	NA	654	BDEL collection	See OSF Repository
MM21B386c1	Aphaenogaster	spinosa	ID	Dapporto, Leonardo	Menchetti, Mattia	Giglio	Italy	Europe	42.246258	11.100576	NA	NA	NA	NA	641	BDEL collection	See OSF Repository
MM21B386d1	Messor	wasmanni	ID	Dapporto, Leonardo	Menchetti, Mattia	Giglio	Italy	Europe	42.246258	11.100576	NA	NA	NA	NA	655	BDEL collection	See OSF Repository
MM21B387a1	Lasius	balearicus	ID	Vila, Roger	Vila, Roger	Mallorca	Spain	Europe	39.732428	2.648064	NA	NA	NA	NA	655	BDEL collection	See OSF Repository
MM21B389a1	Camponotus	lateralis	ID	Dapporto, Leonardo	Menchetti, Mattia	Pianosa	Italy	Europe	42.587783	10.09812	NA	NA	NA	NA	655	BDEL collection	See OSF Repository
MM21B389b1	Crematogaster	scutellaris	ID	Dapporto, Leonardo	Menchetti, Mattia	Pianosa	Italy	Europe	42.587783	10.09812	NA	NA	NA	NA	654	BDEL collection	See OSF Repository
MM21B389c1	Messor	capitatus	ID	Dapporto, Leonardo	Menchetti, Mattia	Pianosa	Italy	Europe	42.587783	10.09812	NA	NA	NA	NA	655	BDEL collection	See OSF Repository
MM21B389e1	Tetramorium	semilaeve	ID	Dapporto, Leonardo	Schifani, Enrico	Pianosa	Italy	Europe	42.587783	10.09812	NA	NA	NA	NA	655	BDEL collection	See OSF Repository
MM21B397a1	Lasius	balearicus	ID	Vila, Roger	Vila, Roger	Mallorca	Spain	Europe	39.808294	2.851256	NA	NA	NA	NA	654	BDEL collection	See OSF Repository
MM21B402a1	Camponotus	aethiops	ID	Schifani, Enrico	Schifani, Enrico	Sicily	Italy	Europe	37.880329	14.003447	NA	NA	NA	NA	655	BDEL collection	See OSF Repository
MM21B403a1	Camponotus	oertzeni	ID	Schifani, Enrico	Schifani, Enrico	Sicily	Italy	Europe	37.880329	14.003447	NA	NA	NA	Country	654	BDEL collection	See OSF Repository
MM21B407a1	Linepithema	humile	ID	Dapporto, Leonardo	Menchetti, Mattia	Giannutri	Italy	Europe	42.252796	11.100928	NA	NA	NA	NA	654	BDEL collection	See OSF Repository
MM21B408c1	Camponotus	aethiops	ID	Dapporto, Leonardo	Menchetti, Mattia	NA	Italy	Europe	40.98342	16.412313	NA	NA	NA	NA	492	BDEL collection	See OSF Repository
MM21B409a1	Camponotus	aethiops	ID	Schifani, Enrico	Schifani, Enrico	Sicily	Italy	Europe	37.865364	13.412111	NA	NA	NA	NA	656	BDEL collection	See OSF Repository
MM21B411a1	Manica	rubida	ID	Salvati, Vania; Dapporto, Leonardo	Menchetti, Mattia	NA	Italy	Europe	44.285071	10.300965	NA	NA	NA	NA	655	BDEL collection	See OSF Repository
MM21B415a1	Crematogaster	scutellaris	ID	Dapporto, Leonardo	Menchetti, Mattia	Giannutri	Italy	Europe	42.252796	11.100928	NA	NA	NA	NA	656	BDEL collection	See OSF Repository
MM21B415b1	Tetramorium	meridionale	ID	Dapporto, Leonardo	Schifani, Enrico	Giannutri	Italy	Europe	42.252796	11.100928	NA	NA	NA	NA	653	BDEL collection	See OSF Repository
MM21B418a1	Camponotus	aethiops	ID	Schifani, Enrico	Schifani, Enrico	Sicily	Italy	Europe	37.865364	13.412111	NA	NA	NA	NA	656	BDEL collection	See OSF Repository
MM21B419a1	Cataglyphis	italica	ID	Dapporto, Leonardo	Menchetti, Mattia	NA	Italy	Europe	40.947674	16.268213	NA	TerraTypica	NA	NA	655	BDEL collection	See OSF Repository
MM21B422a1	Tetramorium	semilaeve	ID	Viviano, Roberto	Schifani, Enrico	Isolotto delle femmine	Italy	Europe	38.21	13.236111	NA	NA	NA	NA	654	BDEL collection	See OSF Repository
MM21B422b1	Strongylognathus	destefanii	ID	Viviano, Roberto	Schifani, Enrico	Isolotto delle femmine	Italy	Europe	38.21	13.236111	NA	NA	NA	NA	653	BDEL collection	See OSF Repository
MM21B423b1	Crematogaster	sordidula	ID	Dapporto, Leonardo	Menchetti, Mattia	Giannutri	Italy	Europe	42.252796	11.100928	NA	NA	NA	NA	655	BDEL collection	See OSF Repository
MM21B423c1	Aphaenogaster	spinosa	ID	Dapporto, Leonardo	Menchetti, Mattia	Giannutri	Italy	Europe	42.252796	11.100928	NA	NA	NA	NA	655	BDEL collection	See OSF Repository
MM21B439a1	Tetramorium	diomedeum	ID	D'Ambrosio, Matteo	Schifani, Enrico	NA	Italy	Europe	41.937666	16.025587	NA	NA	NA	NA	656	BDEL collection	See OSF Repository
MM21B439b1	Solenopsis	orbula	ID	D'Ambrosio, Matteo	Schifani, Enrico	NA	Italy	Europe	41.937666	16.025587	NA	NA	NA	NA	653	BDEL collection	See OSF Repository
MM21B444a1	Camponotus	aethiops	ID	Dapporto, Leonardo	Menchetti, Mattia	Giannutri	Italy	Europe	42.252796	11.100928	NA	NA	NA	NA	655	BDEL collection	See OSF Repository
MM21B446a1	Pheidole	pallidula	ID	Schifani, Enrico	Schifani, Enrico	Mothia	Italy	Europe	37.867999	12.464691	NA	NA	NA	NA	653	BDEL collection	See OSF Repository
MM21B458d1	Tapinoma	magnum	CF	Dapporto, Leonardo	Menchetti, Mattia	Pianosa	Italy	Europe	42.587589	10.098234	NA	NA	NA	NA	656	BDEL collection	See OSF Repository
MM21B469a1	Cataglyphis	cretica	ID	Salata, Sebastian	Salata, Sebastian	Crete	Greece	Europe	35.33333	25.38333	NA	TerraTypica	NA	NA	653	BDEL collection	See OSF Repository
MM21B472a1	Camponotus	vagus	ID	Massimo, Niccol˜	Menchetti, Mattia	NA	Italy	Europe	45.338458	10.175606	NA	NA	NA	NA	656	BDEL collection	See OSF Repository
MM21B478a1	Lasius	niger	ID	Serracanta, Maria	Garc’a, Fede	NA	Spain	Europe	42.686331	0.612588	NA	NA	NA	NA	655	BDEL collection	See OSF Repository
MM21B480a1	Leptothorax	acervorum	ID	De Lisi, Elia	Menchetti, Mattia; Schifani, Enrico	NA	Ireland	Europe	53.271409	-9.11362	NA	NA	NA	NA	656	BDEL collection	See OSF Repository
MM21B494a1	Myrmica	scabrinodis	ID	De Lisi, Elia	Schifani, Enrico	NA	Ireland	Europe	53.6436327	-6.8092328	NA	NA	NA	NA	647	BDEL collection	See OSF Repository
MM21B499a1	Formica	lemani	ID	De Lisi, Elia	Schifani, Enrico	NA	Ireland	Europe	53.271409	-9.11362	NA	NA	NA	NA	655	BDEL collection	See OSF Repository
MM21B501a1	Myrmica	rubra	ID	Hilliard, Cathal	Schifani, Enrico	NA	Ireland	Europe	53.6997883	-6.2438647	NA	NA	NA	NA	656	BDEL collection	See OSF Repository
MM21B503a1	Lasius	niger	ID	De Lisi, Elia	Schifani, Enrico	NA	Ireland	Europe	53.2737347	-9.1145593	NA	NA	NA	NA	656	BDEL collection	See OSF Repository
MM21B511a1	Formica	lemani	ID	Hilliard, Cathal	Schifani, Enrico	NA	Ireland	Europe	53.6731949	-6.9338556	NA	NA	NA	NA	653	BDEL collection	See OSF Repository
MM21B517a1	Goniomma	hispanicum	ID	Serracanta, Maria	Garc’a, Fede	NA	Spain	Europe	41.601821	2.174563	NA	NA	NA	NA	653	BDEL collection	See OSF Repository
MM21B563d1	Tetramorium	semilaeve	GRP	Balevic, Nikola	Schifani, Enrico	NA	Montenegro	Europe	42.428624	19.201045	NA	NA	NA	NA	653	BDEL collection	See OSF Repository
MM21B569b1	Lasius	platythorax	ID	Balevic, Nikola	Schifani, Enrico	NA	Montenegro	Europe	42.627698	19.201045	NA	NA	NA	NA	656	BDEL collection	See OSF Repository
MM21B573c1	Hypoponera	punctatissima	ID	Balevic, Nikola	Schifani, Enrico	NA	Montenegro	Europe	42.428624	19.261564	NA	NA	NA	Country	655	BDEL collection	See OSF Repository
MM21B591c1	Temnothorax	crassispinus	ID	Balevic, Nikola	Schifani, Enrico	NA	Montenegro	Europe	42.512289	19.144661	NA	NA	NA	NA	653	BDEL collection	See OSF Repository
MM21B591e1	Tetramorium	ferox	GRP	Balevic, Nikola	Balevic, Nikola	NA	Montenegro	Europe	42.419783	19.267061	NA	NA	NA	NA	527	BDEL collection	See OSF Repository
MM21B595a1	Plagiolepis	taurica	CF	Balevic, Nikola	Menchetti, Mattia; Schifani, Enrico	NA	Montenegro	Europe	42.419783	19.267061	NA	NA	NA	NA	654	BDEL collection	See OSF Repository
MM21B613a1	Monomorium	monomorium	ID	Di Pompeo, Piergiorgio	Menchetti, Mattia	NA	Italy	Europe	42.471431	14.189015	NA	NA	NA	NA	653	BDEL collection	See OSF Repository
MM21B615a1	Messor	bouvieri	ID	Schifani, Enrico	Schifani, Enrico	Sicily	Italy	Europe	36.979173	15.078787	NA	NA	NA	NA	653	BDEL collection	See OSF Repository
MM21B615b1	Myrmecina	sicula	ID	Schifani, Enrico	Schifani, Enrico	Sicily	Italy	Europe	38.173049	13.35104	NA	TerraTypica	NA	NA	653	BDEL collection	See OSF Repository
MM21B615c1	Camponotus	nylanderi	ID	Schifani, Enrico	Schifani, Enrico	Sicily	Italy	Europe	36.979345	15.078315	NA	TerraTypica	NA	NA	654	BDEL collection	See OSF Repository
MM21B615d1	Cardiocondyla	mauritanica	ID	Schifani, Enrico	Schifani, Enrico	Sicily	Italy	Europe	38.120098	15.182548	NA	NA	NA	NA	655	BDEL collection	See OSF Repository
MM21B615e1	Camponotus	gestroi	ID	Schifani, Enrico	Schifani, Enrico	Sicily	Italy	Europe	38.143933	13.206201	NA	NA	NA	NA	653	BDEL collection	See OSF Repository
MM21B618a1	Aphaenogaster	splendida	ID	Viviano, Roberto	E. Schifani	Lampedusa	Italy	Europe	35.515278	12.555611	NA	NA	NA	NA	653	BDEL collection	See OSF Repository
MM21B622a1	Solenopsis	fugax	ID	Schifani, Enrico	E. Schifani	NA	Italy	Europe	44.738241	10.192025	NA	NA	NA	NA	653	BDEL collection	See OSF Repository
MM21B624a1	Tetramorium	semilaeve	ID	Schifani, Enrico	E. Schifani	Sicily	Italy	Europe	38.218889	13.313278	NA	NA	NA	NA	655	BDEL collection	See OSF Repository
MM21B624b1	Myrmecina	sicula	ID	Schifani, Enrico	E. Schifani	Sicily	Italy	Europe	38.096281	13.261045	TypeLocality	NA	NA	NA	657	BDEL collection	See OSF Repository
MM21B626a1	Aphaenogaster	sardoa	ID	Schifani, Enrico	E. Schifani	Lampedusa	Italy	Europe	35.496017	12.612233	NA	NA	NA	NA	618	BDEL collection	See OSF Repository
MM21B627a1	Messor	capitatus	ID	Schifani, Enrico	E. Schifani	Sicily	Italy	Europe	36.892726	14.474514	NA	NA	NA	NA	658	BDEL collection	See OSF Repository
MM21B627b1	Camponotus	micans	ID	Schifani, Enrico	E. Schifani	Sicily	Italy	Europe	36.892726	14.474514	NA	NA	NA	NA	657	BDEL collection	See OSF Repository
MM21B627c1	Crematogaster	scutellaris	ID	Schifani, Enrico	E. Schifani	Sicily	Italy	Europe	36.892726	14.474514	NA	NA	NA	NA	653	BDEL collection	See OSF Repository
MM21B627d1	Pheidole	pallidula	ID	Schifani, Enrico	E. Schifani	Sicily	Italy	Europe	36.892726	14.474514	NA	TerraTypica	NA	NA	653	BDEL collection	See OSF Repository
MM21B629a1	Temnothorax	algiricus	ID	Di Pompeo, Piergiorgio	Schifani, Enrico	NA	Italy	Europe	42.471431	14.189015	NA	NA	NA	NA	654	BDEL collection	See OSF Repository
MM21B630a1	Stenamma	striatulum	ID	Villani, Marco	Nalini, Elia	NA	Italy	Europe	43.851793	12.073519	NA	NA	NA	NA	653	BDEL collection	See OSF Repository
MM21B631a1	Camponotus	aethiops	ID	Di Pompeo, Piergiorgio	Menchetti, Mattia	NA	Italy	Europe	42.471431	14.189015	NA	NA	NA	NA	657	BDEL collection	See OSF Repository
MM21B632a1	Tapinoma	magnum	CF	Di Pompeo, Piergiorgio	Menchetti, Mattia	NA	Italy	Europe	42.471431	14.189015	NA	NA	NA	NA	656	BDEL collection	See OSF Repository
MM21B633a1	Aphaenogaster	picena	ID	Di Pompeo, Piergiorgio	Schifani, Enrico	NA	Italy	Europe	42.471431	14.189015	NA	NA	NA	NA	654	BDEL collection	See OSF Repository
MM21B636a1	Temnothorax	algiricus	ID	Di Pompeo, Piergiorgio	Menchetti, Mattia & Schifani, Enrico	NA	Italy	Europe	42.471431	14.189015	NA	NA	NA	NA	653	BDEL collection	See OSF Repository
MM21B638a1	Messor	bouvieri	ID	Schifani, Enrico	E. Schifani	Sicily	Italy	Europe	36.915863	14.504439	NA	NA	NA	NA	653	BDEL collection	See OSF Repository
MM21B638b1	Crematogaster	sordidula	ID	Schifani, Enrico	E. Schifani	Sicily	Italy	Europe	36.892726	14.474514	NA	TerraTypica	NA	NA	655	BDEL collection	See OSF Repository
MM21B638c1	Tetramorium	semilaeve	ID	Schifani, Enrico	E. Schifani	Sicily	Italy	Europe	36.892726	14.474514	NA	NA	NA	NA	653	BDEL collection	See OSF Repository
MM21B640a1	Messor	capitatus	ID	Di Pompeo, Piergiorgio	Schifani, Enrico	NA	Italy	Europe	42.471431	14.189015	NA	NA	NA	NA	657	BDEL collection	See OSF Repository
MM21B645a1	Lasius	casevitzi	ID	Di Pompeo, Piergiorgio	Schifani, Enrico	NA	Italy	Europe	42.471431	14.189015	NA	NA	NA	NA	654	BDEL collection	See OSF Repository
MM21B645b1	Lasius	casevitzi	ID	Di Pompeo, Piergiorgio	Schifani, Enrico	NA	Italy	Europe	42.471431	14.189015	NA	NA	NA	NA	654	BDEL collection	See OSF Repository
MM21B646a1	Camponotus	piceus	ID	Di Pompeo, Piergiorgio	Menchetti, Mattia	NA	Italy	Europe	42.471431	14.189015	NA	NA	NA	NA	655	BDEL collection	See OSF Repository
MM21B648a1	Aphaenogaster	semipolita	ID	Schifani, Enrico	E. Schifani	Sicily	Italy	Europe	37.844855	14.020303	NA	TerraTypica	NA	NA	653	BDEL collection	See OSF Repository
MM21B648b1	Tetramorium	semilaeve	ID	Schifani, Enrico	E. Schifani	Sicily	Italy	Europe	37.844855	14.020303	NA	NA	NA	NA	655	BDEL collection	See OSF Repository
MM21B649a1	Aphaenogaster	semipolita	ID	Schifani, Enrico	E. Schifani	Sicily	Italy	Europe	37.375051	13.331418	NA	TerraTypica	NA	NA	651	BDEL collection	See OSF Repository
MM21B649b1	Messor	bouvieri	ID	Schifani, Enrico	E. Schifani	Sicily	Italy	Europe	37.375051	13.331418	NA	NA	NA	NA	655	BDEL collection	See OSF Repository
MM21B650a1	Camponotus	nylanderi	ID	Genduso, Emanuele	E. Schifani	Sicily	Italy	Europe	37.88814101	14.09365121	NA	TerraTypica	NA	NA	658	BDEL collection	See OSF Repository
MM21B651a1	Tapinoma	glabrella	ID	Schifani, Enrico	Schifani, Enrico	Sicily	Italy	Europe	37.866354	13.365207	NA	NA	NA	NA	656	BDEL collection	See OSF Repository
MM21B652a1	Aphaenogaster	picena	ID	Alicata, Antonio	Schifani, Enrico	Sicily	Italy	Europe	37.665881	14.980762	NA	NA	NA	Island	653	BDEL collection	See OSF Repository
MM21B652b1	Tapinoma	magnum	ID	Alicata, Antonio	Schifani, Enrico	Sicily	Italy	Europe	37.665881	14.980762	NA	NA	NA	NA	651	BDEL collection	See OSF Repository
MM21B652c1	Tapinoma	subboreale	ID	Alicata, Antonio	Alicata, Antonio	Sicily	Italy	Europe	37.694055	14.982623	NA	NA	NA	NA	656	BDEL collection	See OSF Repository
MM21B652d1	Lasius	psammophilus	ID	Alicata, Antonio	Alicata, Antonio	Sicily	Italy	Europe	37.694055	14.982623	NA	NA	NA	NA	654	BDEL collection	See OSF Repository
MM21B652e1	Plagiolepis	pyrenaica	CF	Alicata, Antonio	Menchetti, Mattia; Schifani, Enrico	Sicily	Italy	Europe	37.694055	14.982623	NA	NA	NA	NA	655	BDEL collection	See OSF Repository
MM21B652f1	Messor	ibericus	ID	Alicata, Antonio	Alicata, Antonio	Sicily	Italy	Europe	37.701801	15.091044	NA	NA	NA	NA	654	BDEL collection	See OSF Repository
MM21B652h1	Tetramorium	punctatum	ID	Alicata, Antonio	Schifani, Enrico & Alicata, Antonio	Sicily	Italy	Europe	37.701801	15.091044	NA	NA	NA	NA	656	BDEL collection	See OSF Repository
MM21B653a1	Tetramorium	bicarinatum	ID	Schifani, Enrico	Schifani, Enrico	Sicily	Italy	Europe	38.2005	13.301944	NA	NA	NA	NA	653	BDEL collection	See OSF Repository
MM21B654a1	Colobopsis	imitans	ID	Schifani, Enrico	E. Schifani	Sicily	Italy	Europe	37.824492	14.002836	NA	TerraTypica	NA	NA	653	BDEL collection	See OSF Repository
MM21B655a1	Camponotus	piceus	ID	Schifani, Enrico	E. Schifani	Sicily	Italy	Europe	37.87376937	13.39722633	NA	NA	NA	NA	655	BDEL collection	See OSF Repository
MM21B656a1	Pheidole	pallidula	ID	Viviano, Roberto	E. Schifani	Isolotto delle Femmine	Italy	Europe	38.208056	13.236944	NA	NA	NA	NA	654	BDEL collection	See OSF Repository
MM21B657a1	Aphaenogaster	semipolita	ID	Schifani, Enrico	E. Schifani	Sicily	Italy	Europe	37.859918	13.367695	NA	TerraTypica	NA	NA	654	BDEL collection	See OSF Repository
MM21B659a1	Aphaenogaster	fiorii	ID	Viviano, Roberto	E. Schifani	Gozo	Malta	Europe	36.056167	14.301219	NA	NA	NA	NA	655	BDEL collection	See OSF Repository
MM21B660a1	Aphaenogaster	sangiorgii	ID	Alicata, Antonio	Alicata, Antonio	NA	Italy	Europe	39.321756	16.916952	NA	NA	NA	NA	654	BDEL collection	See OSF Repository
MM21B661a1	Solenopsis	fugax	ID	Schifani, Enrico	E. Schifani	Sicily	Italy	Europe	37.950414	14.684937	NA	NA	NA	Island	644	BDEL collection	See OSF Repository
MM21B662a1	Aphaenogaster	sangiorgii	ID	Alicata, Antonio	Alicata, Antonio	NA	Italy	Europe	39.290422	16.980288	NA	NA	NA	NA	653	BDEL collection	See OSF Repository
MM21B663a1	Messor	capitatus	ID	Schifani, Enrico	E. Schifani	Sicily	Italy	Europe	37.363045	13.341498	NA	NA	NA	NA	657	BDEL collection	See OSF Repository
MM21B664a1	Aphaenogaster	strioloides	ID	Costa, Simone	E. Schifani	Pantelleria	Italy	Europe	36.777758	12.002976	NA	NA	NA	NA	656	BDEL collection	See OSF Repository
MM21B666a1	Solenopsis	fugax	ID	Schifani, Enrico	E. Schifani	NA	Italy	Europe	44.511392	9.744057	NA	NA	NA	NA	654	BDEL collection	See OSF Repository
MM21B666b1	Formica	gagates	ID	Schifani, Enrico	E. Schifani	NA	Italy	Europe	44.509846	9.744312	NA	NA	NA	NA	656	BDEL collection	See OSF Repository
MM21B667a1	Myrmecina	sicula	ID	Schifani, Enrico	E. Schifani	Sicily	Italy	Europe	38.189769	13.336592	TypeLocality	NA	NA	NA	656	BDEL collection	See OSF Repository
MM21B668a1	Lasius	lasioides	ID	Schifani, Enrico	E. Schifani	Sicily	Italy	Europe	38.189282	13.334694	NA	NA	NA	NA	654	BDEL collection	See OSF Repository
MM21B669b1	Formica	clara	ID	Alicata, Antonio	Alicata, Antonio	NA	Italy	Europe	39.847804	15.984383	NA	NA	NA	NA	650	BDEL collection	See OSF Repository
MM21B669c1	Tapinoma	subboreale	ID	Alicata, Antonio	Schifani, Enrico	NA	Italy	Europe	39.807835	16.044193	NA	NA	NA	NA	655	BDEL collection	See OSF Repository
MM21B669d1	Lasius	paralienus	ID	Alicata, Antonio	Schifani, Enrico	NA	Italy	Europe	39.829825	16.047581	NA	NA	NA	NA	655	BDEL collection	See OSF Repository
MM21B669e1	Lasius	umbratus	CF	Alicata, Antonio	Alicata, Antonio	NA	Italy	Europe	39.829825	16.047581	NA	NA	NA	NA	654	BDEL collection	See OSF Repository
MM21B669f1	Tetramorium	caespitum	GRP	Alicata, Antonio	Schifani, Enrico	NA	Italy	Europe	39.829825	16.047581	NA	NA	NA	NA	657	BDEL collection	See OSF Repository
MM21B670a1	Aphaenogaster	trinacriae	ID	Schifani, Enrico	E. Schifani	Sicily	Italy	Europe	38.189282	13.334694	NA	TerraTypica	NA	NA	654	BDEL collection	See OSF Repository
MM21B671a1	Stigmatomma	denticulatum	ID	Viviano, Roberto	E. Schifani	Sicily	Italy	Europe	38.18	13.340139	NA	NA	NA	NA	653	BDEL collection	See OSF Repository
MM21B673a1	Crematogaster	sordidula	ID	Schifani, Enrico	E. Schifani	Sicily	Italy	Europe	38.167094	13.284337	NA	TerraTypica	NA	NA	654	BDEL collection	See OSF Repository
MM21B674a1	Colobopsis	imitans	ID	Schifani, Enrico	E. Schifani	Sicily	Italy	Europe	37.863712	13.423705	NA	TerraTypica	NA	NA	648	BDEL collection	See OSF Repository
MM21B679a1	Messor	ibericus	ID	Schifani, Enrico	E. Schifani	Sicily	Italy	Europe	37.860979	13.361058	NA	NA	NA	NA	658	BDEL collection	See OSF Repository
MM21B681a1	Pheidole	pallidula	ID	Schifani, Enrico	E. Schifani	Sicily	Italy	Europe	37.887754	14.028677	NA	TerraTypica	NA	NA	654	BDEL collection	See OSF Repository
MM21B681b1	Tapinoma	subboreale	ID	Schifani, Enrico	E. Schifani	Sicily	Italy	Europe	37.894395	14.025433	NA	NA	NA	NA	654	BDEL collection	See OSF Repository
MM21B682a1	Pheidole	pallidula	ID	Schifani, Enrico	Schifani, Enrico	Favignana	Italy	Europe	37.922231	12.317089	NA	NA	NA	NA	655	BDEL collection	See OSF Repository
MM21B683a1	Crematogaster	scutellaris	ID	Schifani, Enrico	E. Schifani	Sicily	Italy	Europe	38.167094	13.284337	NA	NA	NA	NA	657	BDEL collection	See OSF Repository
MM21B685a1	Aphaenogaster	trinacriae	ID	Viviano, Roberto	E. Schifani	Sicily	Italy	Europe	38.055417	12.750139	TypeLocality	NA	NA	NA	656	BDEL collection	See OSF Repository
MM21B685b1	Tetramorium	lanuginosum	ID	Schifani, Enrico	E. Schifani	Sicily	Italy	Europe	38.112221	13.374066	NA	NA	NA	NA	656	BDEL collection	See OSF Repository
MM21B686a1	Aphaenogaster	semipolita	ID	Schifani, Enrico	Schifani, Enrico	Levanzo	Italy	Europe	37.990582	12.347252	NA	NA	NA	NA	653	BDEL collection	See OSF Repository
MM21B687a1	Temnothorax	nylanderi	ID	Schifani, Enrico	E. Schifani	Sicily	Italy	Europe	37.940319	14.674382	NA	NA	NA	NA	645	BDEL collection	See OSF Repository
MM21B688a1	Formica	cunicularia	ID	Schifani, Enrico	E. Schifani	Sicily	Italy	Europe	37.91446	13.3713913	NA	NA	NA	NA	647	BDEL collection	See OSF Repository
MM21B688b1	Camponotus	nylanderi	ID	Schifani, Enrico	E. Schifani	Sicily	Italy	Europe	37.664803	14.992005	NA	TerraTypica	NA	NA	653	BDEL collection	See OSF Repository
MM21B688c1	Temnothorax	recedens	ID	Schifani, Enrico	E. Schifani	Sicily	Italy	Europe	37.622657	15.011954	NA	NA	NA	NA	653	BDEL collection	See OSF Repository
MM21B689a1	Colobopsis	imitans	ID	Schifani, Enrico	E. Schifani	Sicily	Italy	Europe	38.195212	13.335525	TypeLocality	NA	NA	NA	653	BDEL collection	See OSF Repository
MM21B689b1	Paratrechina	longicornis	ID	Schifani, Enrico	E. Schifani	Sicily	Italy	Europe	38.155221	13.339241	NA	NA	NA	NA	653	BDEL collection	See OSF Repository
MM21B692a1	Pheidole	pallidula	ID	Schifani, Enrico	E. Schifani	Sicily	Italy	Europe	37.374894	13.330773	NA	TerraTypica	NA	NA	654	BDEL collection	See OSF Repository
MM21B693a1	Monomorium	monomorium	ID	Schifani, Enrico	E. Schifani	NA	Italy	Europe	44.768771	10.312919	NA	TerraTypica	NA	NA	652	BDEL collection	See OSF Repository
MM21B694a1	Aphaenogaster	ichnusa	ID	Pecoraro, Marco	E. Schifani	Sicily	Italy	Europe	37.695557	13.153293	NA	NA	NA	NA	651	BDEL collection	See OSF Repository
MM21B695a1	Aphaenogaster	italica	ID	Schifani, Enrico	E. Schifani	Sicily	Italy	Europe	37.950414	14.684937	NA	NA	NA	NA	655	BDEL collection	See OSF Repository
MM21B696a1	Lasius	lasioides	ID	Viviano, Roberto	E. Schifani	Marettimo	Italy	Europe	37.960278	12.061389	NA	NA	NA	NA	656	BDEL collection	See OSF Repository
MM21B697a1	Formica	cunicularia	ID	Schifani, Enrico	E. Schifani	Sicily	Italy	Europe	37.374894	13.330773	NA	NA	NA	NA	653	BDEL collection	See OSF Repository
MM21B697b1	Oxyopomyrmex	saulcyi	ID	Schifani, Enrico	E. Schifani	Sicily	Italy	Europe	37.374894	13.330773	NA	NA	NA	NA	654	BDEL collection	See OSF Repository
MM21B698c1	Solenopsis	lusitanica	CF	Schifani, Enrico	Schifani, Enrico & Menchetti, Mattia	Marettimo	Italy	Europe	37.973482	12.05751	NA	NA	NA	NA	653	BDEL collection	See OSF Repository
MM21B698d1	Aphaenogaster	semipolita	ID	Schifani, Enrico	E. Schifani	Marettimo	Italy	Europe	37.972367	12.058748	NA	NA	NA	NA	654	BDEL collection	See OSF Repository
MM21B698e1	Crematogaster	sordidula	ID	Schifani, Enrico	E. Schifani	Marettimo	Italy	Europe	37.972367	12.058748	NA	NA	NA	NA	655	BDEL collection	See OSF Repository
MM21B699a1	Tapinoma	magnum	ID	Schifani, Enrico	E. Schifani	Sicily	Italy	Europe	38.169551	13.317283	NA	NA	NA	NA	641	BDEL collection	See OSF Repository
MM21B700a1	Tapinoma	insularis	ID	Schifani, Enrico	E. Schifani	Levanzo	Italy	Europe	37.989931	12.344978	NA	NA	NA	NA	656	BDEL collection	See OSF Repository
MM21B700b1	Crematogaster	sordidula	ID	Schifani, Enrico	E. Schifani	Levanzo	Italy	Europe	37.993529	12.350549	NA	NA	NA	NA	655	BDEL collection	See OSF Repository
MM21B700c1	Tetramorium	punctatum	CF	Schifani, Enrico	E. Schifani	Levanzo	Italy	Europe	37.988909	12.344413	NA	NA	NA	NA	657	BDEL collection	See OSF Repository
MM21B700d1	Camponotus	micans	ID	Schifani, Enrico	E. Schifani	Levanzo	Italy	Europe	37.991772	12.350498	NA	NA	NA	NA	657	BDEL collection	See OSF Repository
MM21B700e1	Crematogaster	laestrygon	ID	Schifani, Enrico	E. Schifani	Levanzo	Italy	Europe	37.993812	12.35041	NA	NA	NA	NA	653	BDEL collection	See OSF Repository
MM21B700f1	Pheidole	pallidula	ID	Viviano, Roberto	E. Schifani	Levanzo	Italy	Europe	37.993812	12.35041	NA	NA	NA	NA	654	BDEL collection	See OSF Repository
MM21B701a1	Messor	caducus	CF	Dentici, Antonino	E. Schifani	Malta	Malta	Europe	35.987211	14.33269	NA	NA	NA	NA	655	BDEL collection	See OSF Repository
MM21B702a1	Temnothorax	recedens	ID	Schifani, Enrico	E. Schifani	Sicily	Italy	Europe	38.036561	13.201658	NA	NA	NA	NA	653	BDEL collection	See OSF Repository
MM21B703a1	Messor	bouvieri	ID	Schifani, Enrico	E. Schifani	Sicily	Italy	Europe	38.212579	13.291857	NA	NA	NA	NA	655	BDEL collection	See OSF Repository
MM21B704a1	Solenopsis	lusitanica	CF	Schifani, Enrico	E. Schifani	Sicily	Italy	Europe	36.892726	14.474514	NA	TerraTypica	NA	NA	655	BDEL collection	See OSF Repository
MM21B705a1	Pheidole	pallidula	ID	Schifani, Enrico	E. Schifani	Sicily	Italy	Europe	37.951561	12.887785	NA	TerraTypica	NA	NA	657	BDEL collection	See OSF Repository
MM21B705b1	Colobopsis	imitans	ID	Schifani, Enrico	E. Schifani	Sicily	Italy	Europe	37.950204	12.886264	NA	TerraTypica	NA	NA	653	BDEL collection	See OSF Repository
MM21B705c1	Aphaenogaster	subterraneosplendida	ID	Schifani, Enrico	E. Schifani	Sicily	Italy	Europe	37.950854	12.887589	NA	TerraTypica	NA	NA	657	BDEL collection	See OSF Repository
MM21B705d1	Tetramorium	semilaeve	ID	Schifani, Enrico	E. Schifani	Sicily	Italy	Europe	37.949908	12.887768	NA	NA	NA	NA	655	BDEL collection	See OSF Repository
MM21B705e1	Solenopsis	latro	ID	Schifani, Enrico	E. Schifani	Sicily	Italy	Europe	37.950376	12.887631	NA	TerraTypica	NA	NA	657	BDEL collection	See OSF Repository
MM21B705f1	Camponotus	nylanderi	ID	Schifani, Enrico	E. Schifani	Sicily	Italy	Europe	37.950897	12.887522	NA	TerraTypica	NA	NA	657	BDEL collection	See OSF Repository
MM21B706a1	Stigmatomma	impressifrons	ID	Schifani, Enrico	E. Schifani	NA	Italy	Europe	44.525878	9.949804	NA	NA	NA	NA	656	BDEL collection	See OSF Repository
MM21B707a1	Aphaenogaster	splendida	ID	Viviano, Roberto	E. Schifani	Sicily	Italy	Europe	38.079222	13.440944	NA	NA	NA	NA	653	BDEL collection	See OSF Repository
MM21B708a1	Messor	capitatus	ID	Schifani, Enrico	E. Schifani	Sicily	Italy	Europe	38.157199	13.363739	NA	NA	NA	NA	654	BDEL collection	See OSF Repository
MM21B708b1	Tapinoma	insularis	ID	Schifani, Enrico	E. Schifani	Sicily	Italy	Europe	38.157199	13.363739	NA	NA	NA	NA	653	BDEL collection	See OSF Repository
MM21B708c1	Aphaenogaster	semipolita	ID	Schifani, Enrico	E. Schifani	Sicily	Italy	Europe	38.157199	13.363739	NA	TerraTypica	NA	NA	655	BDEL collection	See OSF Repository
MM21B709a1	Oxyopomyrmex	saulcyi	ID	Centorame, Massimiliano	Centorame, Massimiliano	Sicily	Italy	Europe	37.584634	12.82986	NA	NA	NA	NA	653	BDEL collection	See OSF Repository
MM21B715a1	Pheidole	pallidula	ID	Sequeira, Eduardo	Sequeira, Eduardo	NA	Portugal	Europe	38.04125483	-8.426521021	NA	NA	NA	NA	652	BDEL collection	See OSF Repository
MM21B718a1	Iberoformica	subrufa	ID	Sequeira, Eduardo	Garc’a, Fede	NA	Portugal	Europe	38.04084478	-8.427626674	NA	NA	NA	NA	655	BDEL collection	See OSF Repository
MM21B724b1	Aphaenogaster	iberica	ID	Sequeira, Eduardo	Garc’a, Fede	NA	Portugal	Europe	39.700008	-7.840792	NA	NA	NA	NA	656	BDEL collection	See OSF Repository
MM21B724c1	Camponotus	pilicornis	ID	Sequeira, Eduardo	Sequeira, Eduardo	NA	Portugal	Europe	39.700361	-7.840728	NA	NA	NA	NA	656	BDEL collection	See OSF Repository
MM21B726a1	Aphaenogaster	senilis	ID	Sequeira, Eduardo	Sequeira, Eduardo	NA	Portugal	Europe	38.036165	-8.427037	NA	NA	NA	NA	654	BDEL collection	See OSF Repository
MM21B727a1	Plagiolepis	schmitzii	ID	Sequeira, Eduardo	Schifani, Enrico	NA	Portugal	Europe	39.700312	-7.84078	NA	NA	NA	NA	654	BDEL collection	See OSF Repository
MM21B728d1	Camponotus	cruentatus	ID	Sequeira, Eduardo	Sequeira, Eduardo	NA	Portugal	Europe	39.700357	-7.840709	NA	NA	NA	NA	656	BDEL collection	See OSF Repository
MM21B728e1	Iberoformica	subrufa	ID	Sequeira, Eduardo	Sequeira, Eduardo	NA	Portugal	Europe	39.704738	-7.832309	NA	NA	NA	NA	657	BDEL collection	See OSF Repository
MM21B728f1	Messor	barbarus	ID	Sequeira, Eduardo	Sequeira, Eduardo	NA	Portugal	Europe	39.704498	-7.830272	NA	NA	NA	NA	655	BDEL collection	See OSF Repository
MM21B731a1	Camponotus	pilicornis	ID	Sequeira, Eduardo	Menchetti, Mattia	NA	Portugal	Europe	38.04115284	-8.426415408	NA	NA	NA	NA	654	BDEL collection	See OSF Repository
MM21B736b1	Aphaenogaster	senilis	ID	Sequeira, Eduardo	Sequeira, Eduardo	NA	Portugal	Europe	38.710961	-9.183429	NA	NA	NA	NA	656	BDEL collection	See OSF Repository
MM21B737a1	Camponotus	cruentatus	ID	Sequeira, Eduardo	Sequeira, Eduardo	NA	Portugal	Europe	38.61757715	-7.959472747	NA	NA	NA	NA	654	BDEL collection	See OSF Repository
MM21B737d1	Tetramorium	semilaeve	ID	Sequeira, Eduardo	Schifani, Enrico	NA	Portugal	Europe	38.61736742	-7.957739159	NA	NA	NA	NA	652	BDEL collection	See OSF Repository
MM21B740a1	Pheidole	pallidula	ID	Sequeira, Eduardo	Sequeira, Eduardo	NA	Portugal	Europe	39.704648	-7.831838	NA	NA	NA	NA	654	BDEL collection	See OSF Repository
MM21B740c1	Aphaenogaster	iberica	ID	Sequeira, Eduardo	Menchetti, Mattia	NA	Portugal	Europe	39.704648	-7.831838	NA	NA	NA	NA	655	BDEL collection	See OSF Repository
MM21B742a1	Hypoponera	ergatandria	ID	Sequeira, Eduardo	Schifani, Enrico	NA	Portugal	Europe	38.70732084	-9.184623938	NA	NA	NA	Country	654	BDEL collection	See OSF Repository
MM21B747a1	Colobopsis	truncata	ID	Sequeira, Eduardo	Sequeira, Eduardo	NA	Portugal	Europe	38.52848556	-8.016687626	NA	NA	NA	NA	653	BDEL collection	See OSF Repository
MM21B749a1	Tetramorium	semilaeve	ID	Sequeira, Eduardo	Schifani, Enrico	NA	Portugal	Europe	38.70780471	-9.186584961	NA	NA	NA	NA	650	BDEL collection	See OSF Repository
MM21B751a1	Camponotus	sylvaticus	ID	Sequeira, Eduardo	Sequeira, Eduardo	NA	Portugal	Europe	39.695719	-7.833635	NA	NA	NA	NA	655	BDEL collection	See OSF Repository
MM21B752a1	Plagiolepis	schmitzii	ID	Sequeira, Eduardo	Schifani, Enrico	NA	Portugal	Europe	38.03575149	-8.426739167	NA	NA	NA	NA	640	BDEL collection	See OSF Repository
MM21B755a1	Linepithema	humile	ID	Sequeira, Eduardo	Sequeira, Eduardo	NA	Portugal	Europe	39.704021	-7.830642	NA	NA	NA	NA	654	BDEL collection	See OSF Repository
MM21B755b1	Crematogaster	auberti	ID	Sequeira, Eduardo	Sequeira, Eduardo	NA	Portugal	Europe	39.704442	-7.830174	NA	NA	NA	NA	653	BDEL collection	See OSF Repository
MM21B757a1	Messor	bouvieri	ID	Sequeira, Eduardo	Sequeira, Eduardo	NA	Portugal	Europe	38.70894065	-9.182130295	NA	NA	NA	NA	644	BDEL collection	See OSF Repository
MM21B761a1	Pheidole	pallidula	ID	Sequeira, Eduardo	Sequeira, Eduardo	NA	Portugal	Europe	37.33493777	-7.487666681	NA	NA	NA	NA	656	BDEL collection	See OSF Repository
MM21B762a1	Crematogaster	scutellaris	ID	Sequeira, Eduardo	Sequeira, Eduardo	NA	Portugal	Europe	38.04138702	-8.42633194	NA	NA	NA	NA	657	BDEL collection	See OSF Repository
MM21B768a1	Aphaenogaster	gibbosa	ID	Sequeira, Eduardo	Schifani, Enrico	NA	Portugal	Europe	39.704696	-7.83237	NA	NA	NA	NA	655	BDEL collection	See OSF Repository
MM21B768c1	Tetramorium	semilaeve	ID	Sequeira, Eduardo	Schifani, Enrico	NA	Portugal	Europe	39.704739	-7.832261	NA	NA	NA	NA	653	BDEL collection	See OSF Repository
MM21B769a1	Temnothorax	exilis	GRP	Sequeira, Eduardo	Sequeira, Eduardo	NA	Portugal	Europe	38.71037563	-9.182812713	NA	NA	NA	NA	654	BDEL collection	See OSF Repository
MM21B839a1	Formica	polyctena	ID	Villastrigo, Adri‡n	Schifani, Enrico	NA	Germany	Europe	47.51575	11.32089	NA	NA	NA	NA	656	BDEL collection	See OSF Repository
MM21B843a1	Formica	cunicularia	ID	E. Garc’a & Villastrigo, Adri‡n	Schifani, Enrico	NA	Germany	Europe	48.25835	11.43385	NA	NA	NA	NA	656	BDEL collection	See OSF Repository
MM21B843c1	Temnothorax	affinis	ID	E. Garc’a & Villastrigo, Adri‡n	Schifani, Enrico	NA	Germany	Europe	48.25835	11.43385	NA	NA	NA	NA	654	BDEL collection	See OSF Repository
MM21B845c1	Lasius	niger	ID	E. Garc’a & Villastrigo, Adri‡n	Schifani, Enrico	NA	Germany	Europe	48.19633	11.41815	NA	NA	NA	NA	654	BDEL collection	See OSF Repository
MM21B852a1	Camponotus	aethiops	ID	Dalagiorgos, Panagiotis	Menchetti, Mattia	NA	Greece	Europe	40.1908636	22.0012476	NA	NA	NA	NA	655	BDEL collection	See OSF Repository
MM21B852b1	Camponotus	atricolor	ID	Dalagiorgos, Panagiotis	Schifani, Enrico	NA	Greece	Europe	40.1908636	22.0012476	NA	NA	NA	NA	655	BDEL collection	See OSF Repository
MM21B855b1	Colobopsis	truncata	ID	Dalagiorgos, Panagiotis	Menchetti, Mattia	NA	Greece	Europe	40.138834	21.957906	NA	NA	NA	NA	655	BDEL collection	See OSF Repository
MM21B857a1	Pheidole	balcanica	CF	Dalagiorgos, Panagiotis	Schifani, Enrico & Menchetti, Mattia	NA	Greece	Europe	40.177978	21.999631	NA	NA	NA	NA	658	BDEL collection	See OSF Repository
MM21B876a1	Messor	ponticus	CF	Dalagiorgos, Panagiotis	Schifani, Enrico	NA	Greece	Europe	40.1905751	22.001273	NA	NA	NA	NA	655	BDEL collection	See OSF Repository
MM21B879b1	Messor	ponticus	CF	Dalagiorgos, Panagiotis	Schifani, Enrico	NA	Greece	Europe	40.1913309	22.0013482	NA	NA	NA	NA	655	BDEL collection	See OSF Repository
MM21B881a1	Lasius	emarginatus	ID	Dalagiorgos, Panagiotis	Schifani, Enrico	NA	Greece	Europe	40.1913551	22.0011901	NA	NA	NA	NA	655	BDEL collection	See OSF Repository
MM21B881b1	Crematogaster	schmidti	ID	Dalagiorgos, Panagiotis	Menchetti, Mattia	NA	Greece	Europe	40.1905751	22.001273	NA	NA	NA	NA	654	BDEL collection	See OSF Repository
MM21B882a1	Proformica	oculatissima	ID	Dalagiorgos, Panagiotis	Menchetti, Mattia	NA	Greece	Europe	40.191097	22.0007717	NA	NA	NA	NA	654	BDEL collection	See OSF Repository
MM21B885b1	Plagiolepis	taurica	CF	Dalagiorgos, Panagiotis	Menchetti, Mattia & Schifani, Enrico	NA	Greece	Europe	40.1907408	22.0010973	NA	NA	NA	NA	642	BDEL collection	See OSF Repository
MM21B931a1	Crematogaster	sordidula	ID	Dinca, Vlad	Menchetti, Mattia	NA	Romania	Europe	44.81783	28.68266	NA	NA	NA	NA	656	BDEL collection	See OSF Repository
MM21B931b1	Tapinoma	glabrella	CF	Dinca, Vlad	Menchetti, Mattia	NA	Romania	Europe	44.81783	28.68266	NA	NA	NA	Country	657	BDEL collection	See OSF Repository
MM21B933c1	Tetramorium	immigrans	CF	Dinca, Vlad	Menchetti, Mattia & Schifani, Enrico	NA	Romania	Europe	44.50212	28.42501	NA	NA	NA	NA	654	BDEL collection	See OSF Repository
MM21B936a1	Formica	aquilonia	ID	Dinca, Vlad	Schifani, Enrico	NA	Bulgaria	Europe	42.13842	23.46686	NA	NA	NA	NA	655	BDEL collection	See OSF Repository
MM21B940a1	Camponotus	samius	ID	Dinca, Vlad	Schifani, Enrico	NA	Bulgaria	Europe	41.46623	23.49913	NA	NA	NA	NA	656	BDEL collection	See OSF Repository
MM21B940b1	Cardiocondyla	dalmatica	ID	Dinca, Vlad	Schifani, Enrico	NA	Bulgaria	Europe	41.46623	23.49913	NA	NA	NA	NA	654	BDEL collection	See OSF Repository
MM21B942b1	Proformica	oculatissima	ID	Dinca, Vlad	Menchetti, Mattia	NA	Greece	Europe	38.82433	22.27407	NA	NA	NA	NA	654	BDEL collection	See OSF Repository
MM21B943a1	Aphaenogaster	balcanica	ID	Dinca, Vlad	Menchetti, Mattia	NA	Greece	Europe	38.59327	22.42935	NA	NA	NA	NA	656	BDEL collection	See OSF Repository
MM21B944c1	Lasius	illyricus	ID	Dinca, Vlad	Schifani, Enrico	NA	Greece	Europe	37.9842	21.9244	NA	NA	NA	NA	655	BDEL collection	See OSF Repository
MM21B945a1	Aphaenogaster	balcanica	ID	Dinca, Vlad	Menchetti, Mattia	NA	Greece	Europe	38.00156	21.91746	NA	NA	NA	NA	657	BDEL collection	See OSF Repository
MM21B946b1	Aphaenogaster	balcanica	ID	Dinca, Vlad	Schifani, Enrico	NA	Greece	Europe	37.7837	22.2206	NA	NA	NA	NA	654	BDEL collection	See OSF Repository
MM21B948b1	Lasius	illyricus	ID	Dinca, Vlad	Schifani, Enrico	NA	Greece	Europe	36.9538	22.3635	NA	NA	NA	NA	654	BDEL collection	See OSF Repository
MM21B949a1	Formica	rufibarbis/clara	NotID	Dinca, Vlad	Menchetti, Mattia	NA	Greece	Europe	38.7212	21.6245	NA	NA	NA	NA	648	BDEL collection	See OSF Repository
MM21B949b1	Plagiolepis	taurica	CF	Dinca, Vlad	Menchetti, Mattia	NA	Greece	Europe	38.7212	21.6245	NA	NA	NA	NA	656	BDEL collection	See OSF Repository
MM21B949c1	Aphaenogaster	balcanica	ID	Dinca, Vlad	Menchetti, Mattia	NA	Greece	Europe	38.7212	21.6245	NA	NA	NA	NA	658	BDEL collection	See OSF Repository
MM21B950a1	Proformica	oculatissima	ID	Dinca, Vlad	Menchetti, Mattia	NA	Greece	Europe	38.92548	21.79334	NA	NA	NA	NA	657	BDEL collection	See OSF Repository
MM21B950b1	Crematogaster	sordidula	ID	Dinca, Vlad	Menchetti, Mattia	NA	Greece	Europe	38.92548	21.79334	NA	NA	NA	NA	653	BDEL collection	See OSF Repository
MM21B950d1	Plagiolepis	taurica	CF	Dinca, Vlad	Menchetti, Mattia & Schifani, Enrico	NA	Greece	Europe	38.92548	21.79334	NA	NA	NA	NA	655	BDEL collection	See OSF Repository
MM21B956a1	Camponotus	aethiops	ID	Dinca, Vlad	Menchetti, Mattia	NA	Greece	Europe	39.89371	20.79637	NA	NA	NA	NA	655	BDEL collection	See OSF Repository
MM21B956b1	Camponotus	piceus	ID	Dinca, Vlad	Menchetti, Mattia	NA	Greece	Europe	39.89371	20.79637	NA	NA	NA	NA	657	BDEL collection	See OSF Repository
MM21B959a1	Camponotus	lateralis	ID	Dinca, Vlad	Schifani, Enrico	NA	Greece	Europe	40.14554	20.73783	NA	NA	NA	NA	653	BDEL collection	See OSF Repository
MM21B959b1	Cataglyphis	nodus	ID	Dinca, Vlad	Menchetti, Mattia	NA	Greece	Europe	40.14554	20.73783	NA	NA	NA	NA	655	BDEL collection	See OSF Repository
MM21B959c1	Crematogaster	schmidti	ID	Dinca, Vlad	Schifani, Enrico	NA	Greece	Europe	40.14554	20.73783	NA	NA	NA	NA	656	BDEL collection	See OSF Repository
MM21B960a1	Formica	picea	ID	Dinca, Vlad	Schifani, Enrico	NA	Greece	Europe	40.20983	20.71268	NA	NA	NA	NA	652	BDEL collection	See OSF Repository
MM21B961b1	Aphaenogaster	balcanica	ID	Dinca, Vlad	Menchetti, Mattia	NA	Greece	Europe	39.72594	21.09475	NA	NA	NA	NA	656	BDEL collection	See OSF Repository
MM21B962a1	Proformica	oculatissima	ID	Dinca, Vlad	Menchetti, Mattia	NA	Greece	Europe	40.68818	21.10735	NA	NA	NA	NA	656	BDEL collection	See OSF Repository
MM21B963a1	Lasius	flavus	ID	Cuvelier, Sylvain	SchŠr, Sami	NA	Belgium	Europe	50.854	2.892	NA	NA	NA	NA	656	BDEL collection	See OSF Repository
MM21B964a1	Lasius	niger	ID	Cuvelier, Sylvain	Schifani, Enrico	NA	Belgium	Europe	50.854	2.892	NA	NA	NA	NA	654	BDEL collection	See OSF Repository
MM21D001a1	Monomorium	subopacum	ID	Ruano, Francisca & Tinaut, Alberto	Tinaut, Alberto	NA	Spain	Europe	36.831001	-2.304017	NA	NA	NA	NA	656	BDEL collection	See OSF Repository
MM21D001b1	Tetramorium	semilaeve	ID	Ruano, Francisca & Tinaut, Alberto	Tinaut, Alberto	NA	Spain	Europe	36.831001	-2.304017	NA	NA	NA	NA	653	BDEL collection	See OSF Repository
MM21D002a1	Messor	bouvieri	ID	Ruano, Francisca & Tinaut, Alberto	Tinaut, Alberto	NA	Spain	Europe	36.831001	-2.304017	NA	NA	NA	NA	654	BDEL collection	See OSF Repository
MM21D003a1	Crematogaster	sordidula	ID	Ruano, Francisca & Tinaut, Alberto	Tinaut, Alberto	NA	Spain	Europe	36.23792	-5.330742	NA	NA	NA	NA	656	BDEL collection	See OSF Repository
MM21D004a1	Plagiolepis	schmitzii	ID	Ruano, Francisca & Tinaut, Alberto	Schifani, Enrico	NA	Spain	Europe	36.23792	-5.330742	NA	NA	NA	NA	654	BDEL collection	See OSF Repository
MM21D005a1	Camponotus	barbaricus	ID	Ruano, Francisca & Tinaut, Alberto	Schifani, Enrico	NA	Spain	Europe	36.068088	-5.438592	NA	NA	NA	NA	654	BDEL collection	See OSF Repository
MM21D005b1	Anochetus	ghilianii	ID	Ruano, Francisca & Tinaut, Alberto	Tinaut, Alberto	NA	Spain	Europe	36.068088	-5.438592	NA	TerraTypica	NA	NA	654	BDEL collection	See OSF Repository
MM21D006a1	Temnothorax	baeticus	ID	Ruano, Francisca & Tinaut, Alberto	Tinaut, Alberto	NA	Spain	Europe	36.068088	-5.438592	NA	NA	NA	NA	657	BDEL collection	See OSF Repository
MM21D006a2	Temnothorax	baeticus	ID	Ruano, Francisca & Tinaut, Alberto	Tinaut, Alberto	NA	Spain	Europe	36.068088	-5.438592	NA	TerraTypica	NA	NA	658	BDEL collection	See OSF Repository
MM21D007a1	Messor	marocanus	ID	Ruano, Francisca & Tinaut, Alberto	Tinaut, Alberto	NA	Spain	Europe	36.051904	-5.646501	NA	NA	NA	NA	655	BDEL collection	See OSF Repository
MM21D008a1	Cataglyphis	douwesi	ID	Ruano, Francisca & Tinaut, Alberto	Tinaut, Alberto	NA	Spain	Europe	36.051904	-5.646501	TypeLocality	NA	NA	NA	656	BDEL collection	See OSF Repository
MM21D009a1	Anochetus	ghilianii	ID	Ruano, Francisca & Tinaut, Alberto	Tinaut, Alberto	NA	Spain	Europe	36.144361	-5.855342	NA	TerraTypica	NA	NA	656	BDEL collection	See OSF Repository
MM21D010a1	Monomorium	andrei	ID	Ruano, Francisca & Tinaut, Alberto	Tinaut, Alberto	NA	Spain	Europe	36.144361	-5.855342	NA	NA	NA	NA	653	BDEL collection	See OSF Repository
MM21D011a1	Temnothorax	formosus	ID	Ruano, Francisca & Tinaut, Alberto	Tinaut, Alberto	NA	Spain	Europe	37.322002	-3.249036	NA	NA	NA	NA	655	BDEL collection	See OSF Repository
MM21D012a1	Monomorium	algiricum	ID	Ruano, Francisca & Tinaut, Alberto	Tinaut, Alberto	NA	Spain	Europe	36.912452	-3.512036	NA	NA	NA	NA	654	BDEL collection	See OSF Repository
MM21D013a1	Camponotus	barbaricus	ID	Ruano, Francisca & Tinaut, Alberto	Schifani, Enrico	NA	Spain	Europe	36.068088	-5.438592	NA	NA	NA	NA	654	BDEL collection	See OSF Repository
MM21D015a1	Aphaenogaster	senilis	ID	Ruano, Francisca & Tinaut, Alberto	Tinaut, Alberto	NA	Spain	Europe	36.024627	-5.590591	NA	NA	NA	NA	655	BDEL collection	See OSF Repository
MM21D016a1	Cataglyphis	gadeai	ID	Ruano, Francisca & Tinaut, Alberto	Tinaut, Alberto	NA	Spain	Europe	36.824687	-2.28222	Cabo de Gata, Salinas de Gata, Mazarulleque	NA	NA	NA	652	BDEL collection	See OSF Repository
MM21D017a1	Camponotus	amaurus	ID	Ruano, Francisca & Tinaut, Alberto	Tinaut, Alberto	NA	Spain	Europe	36.8348	-2.251319	Faro de Gata, San JosŽ	NA	NA	NA	653	BDEL collection	See OSF Repository
MM21D019a1	Camponotus	sylvaticus	ID	Ruano, Francisca & Tinaut, Alberto	Tinaut, Alberto	NA	Spain	Europe	37.322002	-3.249036	NA	NA	NA	NA	653	BDEL collection	See OSF Repository
MM21D020a1	Aphaenogaster	iberica	ID	Ruano, Francisca & Tinaut, Alberto	Tinaut, Alberto	NA	Spain	Europe	37.322002	-3.249036	NA	NA	NA	NA	656	BDEL collection	See OSF Repository
MM21D021a1	Plagiolepis	pyrenaica	CF	Ruano, Francisca & Tinaut, Alberto	Tinaut, Alberto	NA	Spain	Europe	36.854352	-3.982608	NA	NA	NA	NA	654	BDEL collection	See OSF Repository
MM21D022a1	Temnothorax	exilis	GRP	Ruano, Francisca & Tinaut, Alberto	Menchetti, Mattia	NA	Spain	Europe	36.137695	-5.852178	NA	NA	NA	NA	656	BDEL collection	See OSF Repository
MM21D023a1	Cataglyphis	gadeai	ID	Ruano, Francisca & Tinaut, Alberto	Tinaut, Alberto	NA	Spain	Europe	36.802169	-2.14313	NA	TerraTypica	NA	NA	640	BDEL collection	See OSF Repository
MM21D024a1	Messor	barbarus	ID	Ruano, Francisca & Tinaut, Alberto	Tinaut, Alberto	NA	Spain	Europe	36.802169	-2.14313	NA	NA	NA	NA	654	BDEL collection	See OSF Repository
MM21D025a1	Tapinoma	ibericum	CF	Ruano, Francisca & Tinaut, Alberto	Menchetti, Mattia & Schifani, Enrico	NA	Spain	Europe	37.322002	-3.249036	NA	NA	NA	NA	655	BDEL collection	See OSF Repository
MM21D026a1	Cataglyphis	humeya	ID	Ruano, Francisca & Tinaut, Alberto	Tinaut, Alberto	NA	Spain	Europe	37.268955	-2.700797	NA	NA	NA	NA	653	BDEL collection	See OSF Repository
MM21D027a1	Iberoformica	subrufa	ID	Ruano, Francisca & Tinaut, Alberto	Tinaut, Alberto	NA	Spain	Europe	36.854352	-3.982608	NA	TerraTypica	NA	NA	658	BDEL collection	See OSF Repository
MM21D029a1	Camponotus	sylvaticus	ID	Ruano, Francisca & Tinaut, Alberto	Tinaut, Alberto	NA	Spain	Europe	36.802169	-2.14313	NA	NA	NA	NA	656	BDEL collection	See OSF Repository
MM21D030a1	Camponotus	amaurus	ID	Ruano, Francisca & Tinaut, Alberto	Tinaut, Alberto	NA	Spain	Europe	36.802169	-2.14313	Cabo de Gata	NA	NA	NA	653	BDEL collection	See OSF Repository
MM21D031a1	Tetramorium	biskrense	ID	Ruano, Francisca & Tinaut, Alberto	Schifani, Enrico	NA	Spain	Europe	36.802169	-2.14313	NA	NA	NA	NA	654	BDEL collection	See OSF Repository
MM21D032a1	Aphaenogaster	gibbosa	ID	Ruano, Francisca & Tinaut, Alberto	Tinaut, Alberto	NA	Spain	Europe	37.172465	-3.47172	NA	NA	NA	NA	654	BDEL collection	See OSF Repository
MM21D032b1	Cataglyphis	velox	ID	Ruano, Francisca & Tinaut, Alberto	Tinaut, Alberto	NA	Spain	Europe	37.172465	-3.47172	NA	TerraTypica	NA	NA	653	BDEL collection	See OSF Repository
MM21D033a1	Lasius	grandis	ID	Ruano, Francisca & Tinaut, Alberto	Schifani, Enrico	NA	Spain	Europe	37.178533	-3.490583	NA	TerraTypica	NA	NA	655	BDEL collection	See OSF Repository
MM21D034a1	Oxyopomyrmex	saulcyi	ID	Ruano, Francisca & Tinaut, Alberto	Menchetti, Mattia	NA	Spain	Europe	37.172465	-3.47172	NA	NA	NA	NA	657	BDEL collection	See OSF Repository
MM21D035a1	Messor	bouvieri	ID	Ruano, Francisca & Tinaut, Alberto	Tinaut, Alberto	NA	Spain	Europe	37.172465	-3.47172	NA	NA	NA	NA	654	BDEL collection	See OSF Repository
MM21D036a1	Tetramorium	semilaeve	ID	Ruano, Francisca & Tinaut, Alberto	Schifani, Enrico	NA	Spain	Europe	37.172465	-3.47172	NA	NA	NA	NA	652	BDEL collection	See OSF Repository
MM21D038a1	Oxyopomyrmex	saulcyi	ID	Ruano, Francisca & Tinaut, Alberto	Tinaut, Alberto	NA	Spain	Europe	37.172465	-3.47172	NA	NA	NA	NA	654	BDEL collection	See OSF Repository
MM21D040a1	Crematogaster	auberti	ID	Ruano, Francisca & Tinaut, Alberto	Tinaut, Alberto	NA	Spain	Europe	36.854352	-3.982608	NA	NA	NA	NA	652	BDEL collection	See OSF Repository
MM21D042a1	Monomorium	algiricum	ID	Ruano, Francisca & Tinaut, Alberto	Tinaut, Alberto	NA	Spain	Europe	36.912452	-3.512036	NA	NA	NA	NA	654	BDEL collection	See OSF Repository
MM21D043a1	Monomorium	andrei	ID	Ruano, Francisca & Tinaut, Alberto	Tinaut, Alberto	NA	Spain	Europe	36.144361	-5.855342	NA	NA	NA	NA	642	BDEL collection	See OSF Repository
MM21D045a1	Messor	marocanus	ID	Ruano, Francisca & Tinaut, Alberto	Tinaut, Alberto	NA	Spain	Europe	36.051904	-5.646501	NA	NA	NA	NA	656	BDEL collection	See OSF Repository
MM21D046a1	Solenopsis	fugax	CF	Ruano, Francisca & Tinaut, Alberto	Schifani, Enrico & Menchetti, Mattia	NA	Spain	Europe	37.268955	-2.700797	NA	NA	NA	NA	653	BDEL collection	See OSF Repository
MM21D047a1	Cataglyphis	rosenhaueri	ID	Ruano, Francisca & Tinaut, Alberto	Tinaut, Alberto	NA	Spain	Europe	37.914341	-4.71855	NA	TerraTypica	NA	NA	655	BDEL collection	See OSF Repository
MM21D048a1	Lasius	cinereus	ID	Ruano, Francisca & Tinaut, Alberto	Menchetti, Mattia	NA	Spain	Europe	37.268955	-2.700797	NA	NA	NA	NA	657	BDEL collection	See OSF Repository
MM21D051a1	Messor	erwini	ID	Ruano, Francisca & Tinaut, Alberto	Menchetti, Mattia	NA	Spain	Europe	37.268955	-2.700797	NA	NA	NA	NA	654	BDEL collection	See OSF Repository
MM21D052a1	Tapinoma	madeirense	ID	Ruano, Francisca & Tinaut, Alberto	Tinaut, Alberto	NA	Spain	Europe	37.268955	-2.700797	NA	NA	NA	NA	655	BDEL collection	See OSF Repository
MM21D053a1	Tapinoma	madeirense	ID	Ruano, Francisca & Tinaut, Alberto	Tinaut, Alberto	NA	Spain	Europe	37.268955	-2.700797	NA	NA	NA	NA	658	BDEL collection	See OSF Repository
MM21D054a1	Lasius	cinereus	ID	Ruano, Francisca & Tinaut, Alberto	Tinaut, Alberto	NA	Spain	Europe	37.125427	-3.415169	NA	NA	NA	NA	656	BDEL collection	See OSF Repository
MM21D055a1	Solenopsis	fugax	CF	Ruano, Francisca & Tinaut, Alberto	Schifani, Enrico & Menchetti, Mattia	NA	Spain	Europe	37.125427	-3.415169	NA	NA	NA	NA	654	BDEL collection	See OSF Repository
MM21D056a1	Lasius	cinereus	ID	Ruano, Francisca & Tinaut, Alberto	Tinaut, Alberto	NA	Spain	Europe	37.125427	-3.415169	NA	NA	NA	NA	656	BDEL collection	See OSF Repository
MM21D057a1	Camponotus	amaurus	ID	Ruano, Francisca & Tinaut, Alberto	Garc’a, Fede	NA	Spain	Europe	37.322002	-3.249036	NA	TerraTypica	NA	NA	654	BDEL collection	See OSF Repository
MM21D058a1	Tetramorium	forte	ID	Ruano, Francisca & Tinaut, Alberto	Tinaut, Alberto	NA	Spain	Europe	37.125427	-3.415169	NA	NA	NA	NA	644	BDEL collection	See OSF Repository
MM21D059a1	Messor	bouvieri	ID	Ruano, Francisca & Tinaut, Alberto	Tinaut, Alberto	NA	Spain	Europe	36.831001	-2.304017	NA	NA	NA	NA	653	BDEL collection	See OSF Repository
MM21D060a1	Myrmica	aloba	ID	Ruano, Francisca & Tinaut, Alberto	Tinaut, Alberto	NA	Spain	Europe	37.125427	-3.415169	NA	NA	NA	NA	652	BDEL collection	See OSF Repository
MM21D061a1	Temnothorax	pardoi	ID	Ruano, Francisca & Tinaut, Alberto	Schifani, Enrico	NA	Spain	Europe	37.125427	-3.415169	TypeLocality	NA	NA	NA	656	BDEL collection	See OSF Repository
MM21D062a1	Proformica	longiseta	ID	Ruano, Francisca & Tinaut, Alberto	Tinaut, Alberto	NA	Spain	Europe	37.125427	-3.415169	Pe–ones de San Francisco?	NA	NA	NA	656	BDEL collection	See OSF Repository
MM21D063a1	Crematogaster	auberti	ID	Ruano, Francisca & Tinaut, Alberto	Schifani, Enrico	NA	Spain	Europe	37.219995	-2.530158	NA	NA	NA	NA	654	BDEL collection	See OSF Repository
MM21D064a1	Brachymyrmex	patagonicus	ID	Mar’n, JosŽ	Tinaut, Alberto	NA	Spain	Europe	36.742361	-3.517903	NA	NA	NA	NA	657	BDEL collection	See OSF Repository
MM21D065a1	Brachymyrmex	patagonicus	ID	Mar’n, JosŽ	Tinaut, Alberto	NA	Spain	Europe	36.742361	-3.517903	NA	NA	NA	NA	653	BDEL collection	See OSF Repository
MM21D067a1	Tetramorium	forte	ID	Ruano, Francisca & Tinaut, Alberto	Tinaut, Alberto	NA	Spain	Europe	37.240873	-2.772647	NA	NA	NA	NA	654	BDEL collection	See OSF Repository
MM21D068a1	Camponotus	foreli	ID	Ruano, Francisca & Tinaut, Alberto	Schifani, Enrico	NA	Spain	Europe	37.322002	-3.249036	NA	NA	NA	NA	656	BDEL collection	See OSF Repository
MM21D071a1	Aphaenogaster	senilis	ID	Ruano, Francisca & Tinaut, Alberto	Tinaut, Alberto	NA	Spain	Europe	36.024627	-5.590591	NA	NA	NA	NA	657	BDEL collection	See OSF Repository
MM21D073a1	Proformica	longiseta	ID	Ruano, Francisca & Tinaut, Alberto	Tinaut, Alberto	NA	Spain	Europe	37.240873	-2.772647	NA	TerraTypica	NA	NA	654	BDEL collection	See OSF Repository
MM21D074a1	Cataglyphis	velox	ID	Ruano, Francisca & Tinaut, Alberto	Tinaut, Alberto	NA	Spain	Europe	37.914341	-4.71855	NA	TerraTypica	NA	NA	653	BDEL collection	See OSF Repository
MM21D075a1	Camponotus	barbaricus	ID	Ruano, Francisca & Tinaut, Alberto	Tinaut, Alberto	NA	Spain	Europe	37.914341	-4.71855	NA	NA	NA	NA	654	BDEL collection	See OSF Repository
MM21D076a1	Cataglyphis	hispanica	ID	Ruano, Francisca & Tinaut, Alberto	Tinaut, Alberto	NA	Spain	Europe	37.914341	-4.71855	NA	NA	NA	NA	651	BDEL collection	See OSF Repository
MM21D077a1	Formica	frontalis	ID	Ruano, Francisca & Tinaut, Alberto	Tinaut, Alberto	NA	Spain	Europe	37.268955	-2.700797	NA	NA	NA	NA	654	BDEL collection	See OSF Repository
MM21D078a1	Camponotus	pilicornis	ID	Ruano, Francisca & Tinaut, Alberto	Tinaut, Alberto	NA	Spain	Europe	37.268955	-2.700797	NA	TerraTypica	NA	NA	656	BDEL collection	See OSF Repository
MM21D080a1	Goniomma	collingwoodi	ID	Ruano, Francisca & Tinaut, Alberto	Tinaut, Alberto	NA	Spain	Europe	36.831001	-2.304017	Sartenilla, Salinas de Cabo de Gata, Pocico, Turrilas	NA	NA	NA	656	BDEL collection	See OSF Repository
MM21D081a1	Formica	cunicularia	ID	Ruano, Francisca & Tinaut, Alberto	Menchetti, Mattia; Schifani, Enrico	NA	Spain	Europe	37.125427	-3.415169	NA	NA	NA	NA	647	BDEL collection	See OSF Repository
MM21D082a1	Formica	frontalis	ID	Ruano, Francisca & Tinaut, Alberto	Tinaut, Alberto	NA	Spain	Europe	37.268955	-2.700797	NA	NA	NA	NA	655	BDEL collection	See OSF Repository
MM21D085a1	Temnothorax	crepuscularis	ID	Ruano, Francisca & Tinaut, Alberto	Tinaut, Alberto	NA	Spain	Europe	36.897917	-3.744616	Barranco de la Hermita, Sierra de la Almijara, Granada	NA	NA	NA	655	BDEL collection	See OSF Repository
MM21D086a1	Temnothorax	crepuscularis	ID	Ruano, Francisca & Tinaut, Alberto	Tinaut, Alberto	NA	Spain	Europe	36.897917	-3.744616	Barranco de la Hermita, Sierra de la Almijara, Granada	NA	NA	NA	656	BDEL collection	See OSF Repository
MM21D087a1	Proformica	ferreri	ID	Ruano, Francisca & Tinaut, Alberto	Tinaut, Alberto	NA	Spain	Europe	37.171092	-3.537971	NA	TerraTypica	NA	NA	653	BDEL collection	See OSF Repository
MM21D088a1	Goniomma	collingwoodi	ID	Ruano, Francisca & Tinaut, Alberto	Tinaut, Alberto	NA	Spain	Europe	36.897917	-3.744616	NA	TerraTypica	NA	NA	654	BDEL collection	See OSF Repository
MM21D089a1	Camponotus	piceus	ID	Herrera,C.	Tinaut, Alberto	NA	Spain	Europe	37.899116	-2.920221	NA	NA	NA	NA	654	BDEL collection	See OSF Repository
MM21D090a1	Temnothorax	pardoi	ID	Ruano, Francisca & Tinaut, Alberto	Tinaut, Alberto	NA	Spain	Europe	37.37174	-2.854688	TypeLocality	NA	NA	NA	654	BDEL collection	See OSF Repository
MM21D092a1	Oxyopomyrmex	saulcyi	ID	Ruano, Francisca & Tinaut, Alberto	Tinaut, Alberto	NA	Spain	Europe	37.174459	-3.547038	NA	NA	NA	NA	653	BDEL collection	See OSF Repository
MM21D095a1	Proformica	NA	NotID	Ruano, Francisca & Tinaut, Alberto	Tinaut, Alberto	NA	Spain	Europe	40.868843	-3.76436	NA	NA	NA	NA	654	BDEL collection	See OSF Repository
MM21D096a1	Lasius	flavus	ID	Ruano, Francisca & Tinaut, Alberto	Schifani, Enrico	NA	Spain	Europe	37.173725	-3.290267	NA	NA	NA	NA	656	BDEL collection	See OSF Repository
MM21D098a1	Rossomyrmex	minuchae	ID	Ruano, Francisca & Tinaut, Alberto	Tinaut, Alberto	NA	Spain	Europe	37.173725	-3.290267	TypeLocality	NA	NA	NA	656	BDEL collection	See OSF Repository
MM21D099a1	Formica	lemani	ID	Ruano, Francisca & Tinaut, Alberto	Schifani, Enrico; Menchetti, Mattia	NA	Spain	Europe	37.044996	-3.34913	NA	NA	NA	NA	657	BDEL collection	See OSF Repository
MM21D100a1	Stenamma	debile	ID	Ortu–o, V. M.	Tinaut, Alberto	NA	Spain	Europe	38.638726	-0.357453	NA	NA	NA	NA	652	BDEL collection	See OSF Repository
MM21D101a1	Proformica	longiseta	ID	Ruano, Francisca & Tinaut, Alberto	Tinaut, Alberto	NA	Spain	Europe	36.903215	-4.043735	NA	TerraTypica	NA	NA	654	BDEL collection	See OSF Repository
MM21D102a1	Goniomma	collingwoodi	ID	Ruano, Francisca & Tinaut, Alberto	Tinaut, Alberto	NA	Spain	Europe	37.318765	-3.107456	NA	TerraTypica	NA	NA	655	BDEL collection	See OSF Repository
MM21D103a1	Crematogaster	sordidula	ID	Ruano, Francisca & Tinaut, Alberto	Tinaut, Alberto	NA	Spain	Europe	37.313129	-3.460046	NA	NA	NA	NA	656	BDEL collection	See OSF Repository
MM21D104a1	Formica	cunicularia	ID	Ruano, Francisca & Tinaut, Alberto	Tinaut, Alberto	NA	Spain	Europe	37.230286	-3.499031	NA	NA	NA	NA	651	BDEL collection	See OSF Repository
MM21D105a1	Cardiocondyla	mauritanica	ID	Ruano, Francisca & Tinaut, Alberto	Tinaut, Alberto	NA	Spain	Europe	36.733852	-3.549444	NA	NA	NA	NA	655	BDEL collection	See OSF Repository
MM21D106a1	Temnothorax	unifasciatus	ID	Ruano, Francisca & Tinaut, Alberto	Schifani, Enrico	NA	Spain	Europe	37.26733	-3.518722	NA	NA	NA	NA	656	BDEL collection	See OSF Repository
MM21D108a1	Proformica	ferreri	ID	Ruano, Francisca & Tinaut, Alberto	Tinaut, Alberto	NA	Spain	Europe	37.050577	-3.646741	NA	TerraTypica	NA	NA	653	BDEL collection	See OSF Repository
MM21D109a1	Lasius	flavus	ID	Ruano, Francisca & Tinaut, Alberto	Schifani, Enrico	NA	Spain	Europe	37.376762	-2.847252	NA	NA	NA	NA	657	BDEL collection	See OSF Repository
MM21D110a1	Lasius	cinereus	ID	Ruano, Francisca & Tinaut, Alberto	Tinaut, Alberto	NA	Spain	Europe	37.376762	-2.847252	NA	NA	NA	NA	654	BDEL collection	See OSF Repository
MM21D111a1	Plagiolepis	pygmaea	ID	Ruano, Francisca & Tinaut, Alberto	Tinaut, Alberto	NA	Spain	Europe	37.313129	-3.460046	NA	NA	NA	NA	656	BDEL collection	See OSF Repository
MM21D112a1	Tetramorium	forte	ID	Ruano, Francisca & Tinaut, Alberto	Tinaut, Alberto	NA	Spain	Europe	37.318765	-3.107456	NA	NA	NA	NA	656	BDEL collection	See OSF Repository
MM21D113a1	Monomorium	algiricum	ID	Ruano, Francisca & Tinaut, Alberto	Tinaut, Alberto	NA	Spain	Europe	37.047769	-1.865848	NA	NA	NA	NA	653	BDEL collection	See OSF Repository
MM21D114a1	Polyergus	rufescens	ID	Ruano, Francisca & Tinaut, Alberto	Tinaut, Alberto	NA	Spain	Europe	42.928321	-4.446964	NA	NA	NA	NA	656	BDEL collection	See OSF Repository
MM21D116a1	Iberoformica	subrufa	ID	Ruano, Francisca & Tinaut, Alberto	Tinaut, Alberto	NA	Spain	Europe	41.224446	-4.729917	NA	NA	NA	NA	657	BDEL collection	See OSF Repository
MM21D117a1	Temnothorax	racovitzai	ID	Ruano, Francisca & Tinaut, Alberto	Tinaut, Alberto	NA	Spain	Europe	37.17319	-3.49455	NA	NA	NA	NA	656	BDEL collection	See OSF Repository
MM21D118a1	Formica	sanguinea	ID	Ruano, Francisca & Tinaut, Alberto	Tinaut, Alberto	NA	Spain	Europe	42.421269	-6.270747	NA	NA	NA	NA	656	BDEL collection	See OSF Repository
MM21D119a1	Temnothorax	algiricus	ID	Ruano, Francisca & Tinaut, Alberto	Schifani, Enrico & Menchetti, Mattia	NA	Spain	Europe	37.26733	-3.518722	NA	NA	NA	NA	654	BDEL collection	See OSF Repository
MM21D120a1	Bothriomyrmex	atlantis	ID	Ruano, Francisca & Tinaut, Alberto	Tinaut, Alberto	NA	Spain	Europe	37.318765	-3.107456	NA	NA	NA	NA	656	BDEL collection	See OSF Repository
MM21D121a1	Proformica	NA	NotID	Ruano, Francisca & Tinaut, Alberto	Tinaut, Alberto	NA	Spain	Europe	42.448157	-6.173826	NA	NA	NA	NA	655	BDEL collection	See OSF Repository
MM21D122a1	Bothriomyrmex	atlantis	ID	Ruano, Francisca & Tinaut, Alberto	Tinaut, Alberto	NA	Spain	Europe	37.318765	-3.107456	NA	NA	NA	NA	655	BDEL collection	See OSF Repository
MM21D123a1	Crematogaster	auberti	ID	Ruano, Francisca & Tinaut, Alberto	Schifani, Enrico	NA	Spain	Europe	37.376762	-2.847252	NA	NA	NA	NA	653	BDEL collection	See OSF Repository
MM21D124a1	Myrmica	specioides	ID	Ruano, Francisca & Tinaut, Alberto	Schifani, Enrico	NA	Spain	Europe	37.230286	-3.499031	NA	NA	NA	NA	643	BDEL collection	See OSF Repository
MM21D125a1	Cataglyphis	iberica	ID	Ruano, Francisca & Tinaut, Alberto	Tinaut, Alberto	NA	Spain	Europe	42.448157	-6.173826	NA	NA	NA	NA	646	BDEL collection	See OSF Repository
MM21D127a1	Proformica	NA	NotID	Ruano, Francisca & Tinaut, Alberto	Tinaut, Alberto	NA	Spain	Europe	42.86885	-5.407198	NA	NA	NA	NA	654	BDEL collection	See OSF Repository
MM21D128a1	Cardiocondyla	mauritanica	ID	Ruano, Francisca & Tinaut, Alberto	Tinaut, Alberto	NA	Spain	Europe	36.733852	-3.549444	NA	NA	NA	NA	654	BDEL collection	See OSF Repository
MM21D129a1	Proformica	NA	NotID	Ruano, Francisca & Tinaut, Alberto	Tinaut, Alberto	NA	Spain	Europe	42.421269	-6.270747	NA	NA	NA	NA	655	BDEL collection	See OSF Repository
MM21D131a1	Temnothorax	pardoi	ID	Ruano, Francisca & Tinaut, Alberto	Schifani, Enrico	NA	Spain	Europe	37.126915	-3.420229	TypeLocality	NA	NA	NA	656	BDEL collection	See OSF Repository
MM21D132a1	Iberoformica	subrufa	ID	Ruano, Francisca & Tinaut, Alberto	Tinaut, Alberto	NA	Spain	Europe	37.3131129	-3.420229	NA	NA	NA	NA	656	BDEL collection	See OSF Repository
MM21D133a1	Camponotus	lateralis	ID	Ruano, Francisca & Tinaut, Alberto	Tinaut, Alberto	NA	Spain	Europe	37.26733	-3.518722	NA	NA	NA	NA	656	BDEL collection	See OSF Repository
MM21D134a1	Formica	lemani	ID	Ruano, Francisca & Tinaut, Alberto	Tinaut, Alberto	NA	Spain	Europe	37.26733	-3.518722	NA	NA	NA	NA	656	BDEL collection	See OSF Repository
MM21D135a2	Proformica	ferreri	ID	Ruano, Francisca & Tinaut, Alberto	Tinaut, Alberto	NA	Spain	Europe	37.050577	-3.646741	NA	TerraTypica	NA	NA	640	BDEL collection	See OSF Repository
MM21D136a1	Cataglyphis	iberica	ID	Ruano, Francisca & Tinaut, Alberto	Tinaut, Alberto	NA	Spain	Europe	37.376762	-2.847252	NA	NA	NA	NA	655	BDEL collection	See OSF Repository
MM21D137a1	Camponotus	cruentatus	ID	Ruano, Francisca & Tinaut, Alberto	Tinaut, Alberto	NA	Spain	Europe	36.897917	-3.744616	NA	NA	NA	NA	656	BDEL collection	See OSF Repository
MM21D138a1	Camponotus	vagus	ID	Ruano, Francisca & Tinaut, Alberto	Tinaut, Alberto	NA	Spain	Europe	37.370989	-2.852183	NA	NA	NA	NA	654	BDEL collection	See OSF Repository
MM21D139a1	Formica	clara	CF	Ruano, Francisca & Tinaut, Alberto	Tinaut, Alberto	NA	Spain	Europe	42.809277	-5.161474	NA	NA	NA	NA	653	BDEL collection	See OSF Repository
MM21D140a1	Formica	frontalis	ID	Ruano, Francisca & Tinaut, Alberto	Tinaut, Alberto	NA	Spain	Europe	37.107517	-3.024107	NA	NA	NA	NA	654	BDEL collection	See OSF Repository
MM21D141a1	Formica	frontalis	ID	Ruano, Francisca & Tinaut, Alberto	Tinaut, Alberto	NA	Spain	Europe	37.137137	-3.496823	NA	NA	NA	NA	654	BDEL collection	See OSF Repository
MM21D142a1	Formica	frontalis	ID	Ruano, Francisca & Tinaut, Alberto	Tinaut, Alberto	NA	Spain	Europe	37.137137	-3.496823	NA	NA	NA	NA	656	BDEL collection	See OSF Repository
MM21D143a1	Cataglyphis	iberica	ID	Ruano, Francisca & Tinaut, Alberto	Tinaut, Alberto	NA	Spain	Europe	42.928321	-4.446964	NA	NA	NA	NA	643	BDEL collection	See OSF Repository
MM21D145a1	Camponotus	lateralis	ID	Ruano, Francisca & Tinaut, Alberto	Tinaut, Alberto	NA	Spain	Europe	37.17319	-3.49455	NA	NA	NA	NA	655	BDEL collection	See OSF Repository
MM21D146a1	Cataglyphis	iberica	ID	Ruano, Francisca & Tinaut, Alberto	Tinaut, Alberto	NA	Spain	Europe	42.86885	-5.407198	NA	NA	NA	NA	640	BDEL collection	See OSF Repository
MM21D147a1	Crematogaster	scutellaris	ID	Ruano, Francisca & Tinaut, Alberto	Tinaut, Alberto	NA	Spain	Europe	36.689337	-2.772689	NA	NA	NA	NA	653	BDEL collection	See OSF Repository
MM21D149a1	Messor	ibericus	ID	Ruano, Francisca & Tinaut, Alberto	Tinaut, Alberto	NA	Spain	Europe	37.315265	-3.457929	NA	NA	NA	NA	655	BDEL collection	See OSF Repository
MM21D151a1	Nylanderia	jaegerskioeldi	ID	Mar’n, J.	Schifani, Enrico	NA	Spain	Europe	36.741212	-3.516395	NA	NA	NA	NA	654	BDEL collection	See OSF Repository
MM21D154a1	Tetramorium	lanuginosum	ID	Tinaut, Alberto	Tinaut, Alberto	NA	Spain	Europe	36.831621	-2.400137	NA	NA	NA	NA	657	BDEL collection	See OSF Repository
MM21D156a1	Lepisiota	frauenfeldi	ID	Tinaut, Alberto	Tinaut, Alberto	NA	Spain	Europe	36.818333	-2.426388	NA	NA	NA	NA	654	BDEL collection	See OSF Repository
MM21D158a1	Cataglyphis	iberica	ID	Ruano, Francisca & Tinaut, Alberto	Tinaut, Alberto	NA	Spain	Europe	37.219995	-2.530158	NA	NA	NA	NA	653	BDEL collection	See OSF Repository
MM21D159a1	Cataglyphis	iberica	ID	Ruano, Francisca & Tinaut, Alberto	Tinaut, Alberto	NA	Spain	Europe	37.173831	-3.292475	NA	NA	NA	NA	656	BDEL collection	See OSF Repository
MM21D164a1	Cataglyphis	velox	ID	Ruano, Francisca & Tinaut, Alberto	Tinaut, Alberto	NA	Spain	Europe	36.897917	-3.744616	NA	TerraTypica	NA	NA	654	BDEL collection	See OSF Repository
MM21D165a1	Aphaenogaster	iberica	ID	Ruano, Francisca & Tinaut, Alberto	Tinaut, Alberto	NA	Spain	Europe	37.17542	-3.325	NA	NA	NA	NA	654	BDEL collection	See OSF Repository
MM21D177a1	Plagiolepis	schmitzii	ID	Ruano, Francisca & Tinaut, Alberto	Tinaut, Alberto	NA	Spain	Europe	36.695366	-3.466248	NA	NA	NA	NA	656	BDEL collection	See OSF Repository
MM21D181a1	Temnothorax	gredosi	ID	Ruano, Francisca & Tinaut, Alberto	Tinaut, Alberto	NA	Spain	Europe	37.37174	-2.854688	NA	NA	NA	NA	654	BDEL collection	See OSF Repository
MM21D182a1	Goniomma	baeticum	ID	Ruano, Francisca & Tinaut, Alberto	Garc’a, Fede	NA	Spain	Europe	37.174459	-3.547038	NA	TerraTypica	NA	NA	655	BDEL collection	See OSF Repository
MM21D183a1	Bothriomyrmex	atlantis	ID	Tinaut, Alberto	Tinaut, Alberto	NA	Spain	Europe	36.851435	-3.745391	NA	NA	NA	NA	657	BDEL collection	See OSF Repository
MM21D186a1	Goniomma	baeticum	ID	Ruano, Francisca & Tinaut, Alberto	Garc’a, Fede	NA	Spain	Europe	37.174459	-3.547038	NA	TerraTypica	NA	NA	653	BDEL collection	See OSF Repository
MM21D187a1	Strongylognathus	caeciliae	ID	Catarineu	Tinaut, Alberto	NA	Spain	Europe	37.604263	-0.981747	NA	NA	NA	NA	653	BDEL collection	See OSF Repository
MM21D189a1	Proformica	ferreri	ID	Ruano, Francisca & Tinaut, Alberto	Tinaut, Alberto	NA	Spain	Europe	37.171046	-3.537024	NA	TerraTypica	NA	NA	655	BDEL collection	See OSF Repository
MM21D190a1	Camponotus	pilicornis	ID	Ruano, Francisca & Tinaut, Alberto	Tinaut, Alberto	NA	Spain	Europe	36.897917	-3.744616	NA	TerraTypica	NA	NA	654	BDEL collection	See OSF Repository
MM21D191a1	Hypoponera	eduardi	ID	Tinaut, Alberto	Tinaut, Alberto	NA	Spain	Europe	38.872886	-4.062166	NA	NA	NA	NA	654	BDEL collection	See OSF Repository
MM21D194a1	Formica	dusmeti	ID	Ruano y Tinaut	Tinaut, Alberto	NA	Spain	Europe	42.798971	-5.711664	NA	NA	NA	NA	658	BDEL collection	See OSF Repository
MM21D196a1	Formica	decipiens	ID	Ruano, Francisca & Tinaut, Alberto	Tinaut, Alberto	NA	Spain	Europe	37.044996	-3.34913	NA	NA	NA	NA	655	BDEL collection	See OSF Repository
MM21D197a1	Formica	cunicularia	ID	Ruano, Francisca & Tinaut, Alberto	Tinaut, Alberto	NA	Spain	Europe	37.368524	-2.848867	NA	NA	NA	NA	647	BDEL collection	See OSF Repository
MM21D199a1	Rossomyrmex	minuchae	ID	Ruano, Francisca & Tinaut, Alberto	Tinaut, Alberto	NA	Spain	Europe	37.127264	-3.214651	TypeLocality	NA	NA	NA	655	BDEL collection	See OSF Repository
MM21D201a1	Camponotus	tergestinus	ID	Lapeva-Gjonova, Albena	A. Lapeva-Gjonova	NA	Bulgaria	Europe	41.9706	27.6586	NA	NA	NA	NA	653	BDEL collection	See OSF Repository
MM21D207a1	Strongylognathus	insularis	ID	Lapeva-Gjonova, Albena	A. Lapeva-Gjonova	Malta	Malta	Europe	35.8312	14.4564	NA	NA	NA	NA	655	BDEL collection	See OSF Repository
MM21D211a1	Strongylognathus	huberi	CF	Lapeva-Gjonova, Albena	Menchetti Mattia	NA	Bulgaria	Europe	42.003399	26.74224	NA	NA	NA	NA	657	BDEL collection	See OSF Repository
MM21D216a1	Cataglyphis	nodus	ID	Lapeva-Gjonova, Albena	A. Lapeva-Gjonova	NA	North Macedonia	Europe	41.51528	20.549722	NA	NA	NA	NA	653	BDEL collection	See OSF Repository
MM21D217a1	Cataglyphis	viaticoides	ID	Lapeva-Gjonova, Albena	A. Lapeva-Gjonova	NA	Bulgaria	Europe	41.4736	26.109	NA	NA	NA	NA	653	BDEL collection	See OSF Repository
MM21D301a1	Messor	wasmanni	ID	Lapeva-Gjonova, Albena	Lapeva-Gjonova, Albena	NA	Albania	Europe	40.986255	19.49693	NA	NA	NA	NA	654	BDEL collection	See OSF Repository
MM21D301b1	Cardiocondyla	dalmatica	ID	Lapeva-Gjonova, Albena	Lapeva-Gjonova, Albena	NA	Albania	Europe	40.986255	19.49693	NA	NA	NA	NA	655	BDEL collection	See OSF Repository
MM21D301c1	Solenopsis	fugax	ID	Lapeva-Gjonova, Albena	Lapeva-Gjonova, Albena	NA	Albania	Europe	41.812665	20.482055	NA	NA	NA	NA	656	BDEL collection	See OSF Repository
MM21D302a1	Messor	structor	ID	Lapeva-Gjonova, Albena	Menchetti Mattia, & Schifani, Enrico	NA	Albania	Europe	41.812665	20.482055	NA	NA	NA	NA	655	BDEL collection	See OSF Repository
MM21D302b1	Aphaenogaster	illyrica	ID	Lapeva-Gjonova, Albena	Lapeva-Gjonova, Albena	NA	Albania	Europe	41.68606	20.496556	NA	NA	NA	Country	653	BDEL collection	See OSF Repository
MM21D302c1	Formica	cunicularia	ID	Lapeva-Gjonova, Albena	Lapeva-Gjonova, Albena	NA	Albania	Europe	41.68606	20.496556	NA	NA	NA	NA	653	BDEL collection	See OSF Repository
MM21D303a1	Crematogaster	sordidula	ID	Lapeva-Gjonova, Albena	Lapeva-Gjonova, Albena	NA	Albania	Europe	41.23617	19.9087	NA	NA	NA	NA	656	BDEL collection	See OSF Repository
MM21D303b1	Manica	rubida	ID	Lapeva-Gjonova, Albena	Lapeva-Gjonova, Albena	NA	Albania	Europe	42.40557	19.7512	NA	NA	NA	NA	655	BDEL collection	See OSF Repository
MM21D303c1	Leptothorax	acervorum	ID	Lapeva-Gjonova, Albena	Lapeva-Gjonova, Albena	NA	Albania	Europe	42.40557	19.7512	NA	NA	NA	NA	655	BDEL collection	See OSF Repository
MM21D304a1	Temnothorax	unifasciatus	CF	Lapeva-Gjonova, Albena	Lapeva-Gjonova, Albena	NA	Albania	Europe	41.68606	20.496556	NA	NA	NA	NA	654	BDEL collection	See OSF Repository
MM21D304b1	Tetramorium	moravicum	ID	Lapeva-Gjonova, Albena	Lapeva-Gjonova, Albena	NA	Albania	Europe	41.68606	20.496556	NA	NA	NA	NA	653	BDEL collection	See OSF Repository
MM21D304c1	Ponera	coarctata	ID	Lapeva-Gjonova, Albena	Lapeva-Gjonova, Albena	NA	Albania	Europe	41.68606	20.496556	NA	NA	NA	NA	653	BDEL collection	See OSF Repository
MM21D305a1	Messor	structor	ID	Lapeva-Gjonova, Albena	Menchetti Mattia, & Schifani, Enrico	NA	Albania	Europe	41.68606	20.496556	NA	NA	NA	NA	653	BDEL collection	See OSF Repository
MM21D305b1	Camponotus	aethiops	ID	Lapeva-Gjonova, Albena	Lapeva-Gjonova, Albena	NA	Albania	Europe	41.68606	20.496556	NA	NA	NA	NA	655	BDEL collection	See OSF Repository
MM21D305c1	Plagiolepis	pygmaea	ID	Lapeva-Gjonova, Albena	Lapeva-Gjonova, Albena	NA	Albania	Europe	41.68606	20.496556	NA	NA	NA	NA	653	BDEL collection	See OSF Repository
MM21D306a1	Bothriomyrmex	corsicus	ID	Lapeva-Gjonova, Albena	Schifani, Enrico	NA	Albania	Europe	41.68606	20.496556	NA	NA	NA	Country	657	BDEL collection	See OSF Repository
MM21D306b1	Tapinoma	erraticum	ID	Lapeva-Gjonova, Albena	Schifani, Enrico	NA	Albania	Europe	41.68606	20.496556	NA	NA	NA	NA	653	BDEL collection	See OSF Repository
MM21D306c1	Myrmica	schencki	ID	Lapeva-Gjonova, Albena	Lapeva-Gjonova, Albena	NA	Albania	Europe	41.68606	20.496556	NA	NA	NA	Country	654	BDEL collection	See OSF Repository
MM21D307a1	Camponotus	ligniperda	ID	Lapeva-Gjonova, Albena	Lapeva-Gjonova, Albena	NA	Albania	Europe	40.53359	20.812668	NA	NA	NA	NA	656	BDEL collection	See OSF Repository
MM21D307b1	Myrmica	ravasinii	ID	Lapeva-Gjonova, Albena	Lapeva-Gjonova, Albena	NA	Albania	Europe	40.53359	20.812668	NA	TerraTypica	NA	NA	654	BDEL collection	See OSF Repository
MM21D307c1	Formica	sanguinea	ID	Lapeva-Gjonova, Albena	Lapeva-Gjonova, Albena	NA	Albania	Europe	40.53359	20.812668	NA	NA	NA	NA	653	BDEL collection	See OSF Repository
MM21D308a1	Temnothorax	nadigi	ID	Lapeva-Gjonova, Albena	Lapeva-Gjonova, Albena	NA	Albania	Europe	40.53359	20.812668	NA	NA	NA	Country	657	BDEL collection	See OSF Repository
MM21D308b1	Messor	wasmanni	ID	Lapeva-Gjonova, Albena	Lapeva-Gjonova, Albena	NA	Albania	Europe	40.13405	20.517408	NA	NA	NA	NA	653	BDEL collection	See OSF Repository
MM21D309b1	Camponotus	piceus	ID	Lapeva-Gjonova, Albena	Lapeva-Gjonova, Albena	NA	Albania	Europe	40.13405	20.517408	NA	NA	NA	NA	656	BDEL collection	See OSF Repository
MM21D309c1	Lasius	lasioides	ID	Lapeva-Gjonova, Albena	Schifani, Enrico	NA	Albania	Europe	40.13405	20.517408	NA	NA	NA	NA	648	BDEL collection	See OSF Repository
MM21D310b1	Myrmecina	graminicola	ID	Lapeva-Gjonova, Albena	Lapeva-Gjonova, Albena	NA	Albania	Europe	40.64008	20.595257	NA	NA	NA	NA	653	BDEL collection	See OSF Repository
MM21D311a1	Liometopum	microcephalum	ID	Lapeva-Gjonova, Albena	Lapeva-Gjonova, Albena	NA	Albania	Europe	41.92873	20.38304	NA	NA	NA	NA	656	BDEL collection	See OSF Repository
MM21D311b1	Monomorium	monomorium	ID	Lapeva-Gjonova, Albena	Lapeva-Gjonova, Albena	NA	Albania	Europe	40.39066	19.87022	NA	NA	NA	NA	654	BDEL collection	See OSF Repository
MM21D311c1	Camponotus	vagus	ID	Lapeva-Gjonova, Albena	Lapeva-Gjonova, Albena	NA	Albania	Europe	40.539856	20.548258	NA	NA	NA	NA	655	BDEL collection	See OSF Repository
MM21D312a1	Cataglyphis	nodus	ID	Lapeva-Gjonova, Albena	Lapeva-Gjonova, Albena	NA	Albania	Europe	40.648098	20.85783	NA	NA	NA	NA	654	BDEL collection	See OSF Repository
MM21D312b1	Polyergus	rufescens	ID	Lapeva-Gjonova, Albena	Lapeva-Gjonova, Albena	NA	Albania	Europe	41.25983	20.31989	NA	NA	NA	NA	655	BDEL collection	See OSF Repository
MM21D312c1	Camponotus	aethiops	ID	Lapeva-Gjonova, Albena	Lapeva-Gjonova, Albena	NA	Albania	Europe	41.25983	20.31989	NA	NA	NA	NA	653	BDEL collection	See OSF Repository
MM21D313a1	Dolichoderus	quadripunctatus	ID	Lapeva-Gjonova, Albena	Lapeva-Gjonova, Albena	NA	Albania	Europe	40.23843	20.64326	NA	NA	NA	NA	653	BDEL collection	See OSF Repository
MM21D313b1	Aphaenogaster	subterranea	genbank	Lapeva-Gjonova, Albena	Lapeva-Gjonova, Albena	NA	Albania	Europe	40.23843	20.64326	NA	NA	NA	NA	653	BDEL collection	See OSF Repository
MM21D313c1	Camponotus	lateralis	ID	Lapeva-Gjonova, Albena	Lapeva-Gjonova, Albena	NA	Albania	Europe	40.99056	19.48818	NA	NA	NA	NA	653	BDEL collection	See OSF Repository
MM21D314a1	Messor	ibericus	ID	Lapeva-Gjonova, Albena	Menchetti, Mattia & Schifani, Enrico	NA	Albania	Europe	42.23705	19.57655	NA	NA	NA	Country	655	BDEL collection	See OSF Repository
MM21D314b1	Temnothorax	affinis	ID	Lapeva-Gjonova, Albena	Lapeva-Gjonova, Albena	NA	Albania	Europe	42.26201	19.58668	NA	NA	NA	NA	653	BDEL collection	See OSF Repository
MM21D314c1	Colobopsis	truncata	ID	Lapeva-Gjonova, Albena	Lapeva-Gjonova, Albena	NA	Albania	Europe	42.26201	19.58668	NA	NA	NA	NA	653	BDEL collection	See OSF Repository
MM21D316a1	Aphaenogaster	illyrica	ID	Lapeva-Gjonova, Albena	A. Lapeva-Gjonova	NA	Bulgaria	Europe	41.46084	23.0666	NA	NA	NA	NA	656	BDEL collection	See OSF Repository
MM21D316b1	Camponotus	lateralis	ID	Lapeva-Gjonova, Albena	A. Lapeva-Gjonova	NA	Bulgaria	Europe	41.46084	23.0666	NA	NA	NA	NA	654	BDEL collection	See OSF Repository
MM21D316c1	Liometopum	microcephalum	ID	Lapeva-Gjonova, Albena	A. Lapeva-Gjonova	NA	Bulgaria	Europe	41.46084	23.0666	NA	NA	NA	NA	654	BDEL collection	See OSF Repository
MM21D317a1	Camponotus	aegaeus	ID	Lapeva-Gjonova, Albena	A. Lapeva-Gjonova	NA	Bulgaria	Europe	41.60906	23.1816	NA	NA	NA	NA	656	BDEL collection	See OSF Repository
MM21D317b1	Plagiolepis	xene	ID	Lapeva-Gjonova, Albena	A. Lapeva-Gjonova	NA	Bulgaria	Europe	41.60906	23.1816	NA	NA	NA	NA	653	BDEL collection	See OSF Repository
MM21D318a1	Plagiolepis	xene	ID	Lapeva-Gjonova, Albena	A. Lapeva-Gjonova	NA	Bulgaria	Europe	41.60906	23.1816	NA	NA	NA	NA	656	BDEL collection	See OSF Repository
MM21D318c1	Prenolepis	nitens	ID	Lapeva-Gjonova, Albena	A. Lapeva-Gjonova	NA	Bulgaria	Europe	41.60906	23.1816	NA	NA	NA	NA	655	BDEL collection	See OSF Repository
MM21D321a1	Camponotus	atricolor	ID	Lapeva-Gjonova, Albena	A. Lapeva-Gjonova	NA	Bulgaria	Europe	41.7332	23.07906	NA	NA	NA	NA	658	BDEL collection	See OSF Repository
MM21D321b1	Colobopsis	truncata	ID	Lapeva-Gjonova, Albena	A. Lapeva-Gjonova	NA	Bulgaria	Europe	41.7332	23.07906	NA	NA	NA	NA	655	BDEL collection	See OSF Repository
MM21D321c1	Messor	atanassovii	ID	Lapeva-Gjonova, Albena	Salata, Sebastian	NA	Bulgaria	Europe	41.45997	23.25311	NA	NA	NA	NA	654	BDEL collection	See OSF Repository
MM21D322a1	Messor	oertzeni	ID	Lapeva-Gjonova, Albena	A. Lapeva-Gjonova	NA	Bulgaria	Europe	41.45997	23.25311	NA	NA	NA	NA	656	BDEL collection	See OSF Repository
MM21D322b1	Cardiocondyla	bulgarica	ID	Lapeva-Gjonova, Albena	A. Lapeva-Gjonova	NA	Bulgaria	Europe	41.370037	23.18676	NA	TerraTypica	NA	NA	657	BDEL collection	See OSF Repository
MM21D322c1	Strongylognathus	testaceus	ID	Lapeva-Gjonova, Albena	A. Lapeva-Gjonova	NA	Bulgaria	Europe	43.155636	24.088598	NA	NA	NA	NA	653	BDEL collection	See OSF Repository
MM21D323a1	Strumigenys	argiola	CF	Bekchiev, R.	A. Lapeva-Gjonova	NA	Bulgaria	Europe	41.46555	23.49805	NA	NA	NA	NA	653	BDEL collection	See OSF Repository
MM21D324a1	Strongylognathus	huberi	ID	Lapeva-Gjonova, Albena	A. Lapeva-Gjonova, L. Borowiec	NA	Bulgaria	Europe	41.3822	26.017	NA	NA	NA	NA	652	BDEL collection	See OSF Repository
MM21D329a1	Stenamma	debile	ID	Lapeva-Gjonova, Albena	A. Lapeva-Gjonova	NA	Bulgaria	Europe	42.6009	23.44454	NA	NA	NA	NA	651	BDEL collection	See OSF Repository
MM21D331b1	Hypoponera	punctatissima	ID	Lapeva-Gjonova, Albena	A. Lapeva-Gjonova	Malta	Malta	Europe	35.825	14.4606	NA	NA	NA	NA	655	BDEL collection	See OSF Repository
MM21D342a1	Lepisiota	melas	CF	Lapeva-Gjonova, Albena	Schifani, Enrico	Gozo	Malta	Europe	36.0601	14.2834	NA	NA	NA	NA	653	BDEL collection	See OSF Repository
MM21D344a1	Linepithema	humile	ID	Lapeva-Gjonova, Albena	A. Lapeva-Gjonova	Malta	Malta	Europe	35.825	14.5159	NA	NA	NA	NA	655	BDEL collection	See OSF Repository
MM21D351a1	Tetramorium	atratulum	ID	Lapeva-Gjonova, Albena	Lapeva-Gjonova, Albena	NA	Bulgaria	Europe	42.146378	27.54572	NA	NA	NA	NA	656	BDEL collection	See OSF Repository
MM21D351b1	Tetramorium	immigrans	CF	Lapeva-Gjonova, Albena	Menchetti Mattia, & Schifani, Enrico	NA	Bulgaria	Europe	42.146378	27.54572	NA	NA	NA	NA	654	BDEL collection	See OSF Repository
MM21D352a1	Liometopum	microcephalum	ID	Lapeva-Gjonova, Albena	Lapeva-Gjonova, Albena	NA	Bulgaria	Europe	42.138703	27.53571	NA	NA	NA	NA	656	BDEL collection	See OSF Repository
MM21D352b1	Cataglyphis	nodus	ID	Lapeva-Gjonova, Albena	Lapeva-Gjonova, Albena	NA	Bulgaria	Europe	42.282497	27.74883	NA	NA	NA	NA	653	BDEL collection	See OSF Repository
MM21D352c1	Pheidole	balcanica	CF	Lapeva-Gjonova, Albena	Schifani, Enrico & Menchetti, Mattia	NA	Bulgaria	Europe	42.282497	27.74883	NA	NA	NA	NA	653	BDEL collection	See OSF Repository
MM21D353a1	Formica	clara	ID	Lapeva-Gjonova, Albena	Lapeva-Gjonova, Albena	NA	Bulgaria	Europe	42.282497	27.74883	NA	NA	NA	NA	647	BDEL collection	See OSF Repository
MM21D353b1	Camponotus	lateralis	ID	Lapeva-Gjonova, Albena	Lapeva-Gjonova, Albena	NA	Bulgaria	Europe	42.282497	27.74883	NA	NA	NA	NA	652	BDEL collection	See OSF Repository
MM21D353c1	Crematogaster	schmidti	ID	Lapeva-Gjonova, Albena	Lapeva-Gjonova, Albena	NA	Bulgaria	Europe	42.282497	27.74883	NA	NA	NA	NA	656	BDEL collection	See OSF Repository
MM21D354a1	Messor	wasmanni	ID	Lapeva-Gjonova, Albena	Lapeva-Gjonova, Albena	NA	Bulgaria	Europe	42.282497	27.74883	NA	NA	NA	NA	656	BDEL collection	See OSF Repository
MM21D354c1	Tapinoma	erraticum	ID	Lapeva-Gjonova, Albena	Lapeva-Gjonova, Albena	NA	Bulgaria	Europe	42.282497	27.74883	NA	NA	NA	NA	655	BDEL collection	See OSF Repository
MM21D355a1	Cardiocondyla	stambuloffii	ID	Lapeva-Gjonova, Albena	Lapeva-Gjonova, Albena	NA	Bulgaria	Europe	42.282497	27.74883	NA	NA	NA	NA	654	BDEL collection	See OSF Repository
MM21D355b1	Camponotus	samius	ID	Lapeva-Gjonova, Albena	Lapeva-Gjonova, Albena	NA	Bulgaria	Europe	42.307918	27.78871	NA	NA	NA	NA	657	BDEL collection	See OSF Repository
MM21D355c1	Ponera	testacea	ID	Lapeva-Gjonova, Albena	Schifani, Enrico	NA	Bulgaria	Europe	42.307918	27.78871	NA	NA	NA	NA	658	BDEL collection	See OSF Repository
MM21D356a1	Crematogaster	sordidula	ID	Lapeva-Gjonova, Albena	Lapeva-Gjonova, Albena	NA	Bulgaria	Europe	42.307918	27.78871	NA	NA	NA	NA	654	BDEL collection	See OSF Repository
MM21D356b1	Aphaenogaster	epirotes	ID	Lapeva-Gjonova, Albena	Lapeva-Gjonova, Albena	NA	Bulgaria	Europe	42.307918	27.78871	NA	NA	NA	NA	655	BDEL collection	See OSF Repository
MM21D356c1	Camponotus	aethiops	ID	Lapeva-Gjonova, Albena	Lapeva-Gjonova, Albena	NA	Bulgaria	Europe	42.307918	27.78871	NA	NA	NA	NA	653	BDEL collection	See OSF Repository
MM21D357a1	Camponotus	atricolor	ID	Lapeva-Gjonova, Albena	Lapeva-Gjonova, Albena	NA	Bulgaria	Europe	42.307918	27.78871	NA	NA	NA	NA	646	BDEL collection	See OSF Repository
MM21D357b1	Messor	hellenius	CF	Lapeva-Gjonova, Albena	Lapeva-Gjonova, Albena	NA	Bulgaria	Europe	42.307918	27.78871	NA	NA	NA	NA	654	BDEL collection	See OSF Repository
MM21D357c1	Plagiolepis	pygmaea	ID	Lapeva-Gjonova, Albena	Lapeva-Gjonova, Albena	NA	Bulgaria	Europe	42.307918	27.78871	NA	NA	NA	NA	654	BDEL collection	See OSF Repository
MM21D359a1	Temnothorax	balcanicus	ID	Lapeva-Gjonova, Albena	ALMenchetti, Mattia & Schifani, Enrico	NA	Bulgaria	Europe	42.003399	26.74224	NA	NA	NA	NA	655	BDEL collection	See OSF Repository
MM21D359c1	Messor	ponticus	CF	Lapeva-Gjonova, Albena	Lapeva-Gjonova, Albena	NA	Bulgaria	Europe	42.003399	26.74224	NA	NA	NA	NA	654	BDEL collection	See OSF Repository
MM21D360a1	Tetramorium	chefketi	ID	Lapeva-Gjonova, Albena	Lapeva-Gjonova, Albena	NA	Bulgaria	Europe	42.003399	26.74224	NA	NA	NA	NA	657	BDEL collection	See OSF Repository
MM21D360b1	Myrmecina	graminicola	ID	Lapeva-Gjonova, Albena	Lapeva-Gjonova, Albena	NA	Bulgaria	Europe	42.116949	27.519293	NA	NA	NA	NA	653	BDEL collection	See OSF Repository
MM21D360c1	Lasius	brunneus	ID	Lapeva-Gjonova, Albena	Lapeva-Gjonova, Albena	NA	Bulgaria	Europe	42.116949	27.519293	NA	NA	NA	NA	658	BDEL collection	See OSF Repository
MM21D361a1	Myrmica	lonae	ID	Lapeva-Gjonova, Albena	Lapeva-Gjonova, Albena	NA	Bulgaria	Europe	42.116949	27.519293	NA	NA	NA	NA	654	BDEL collection	See OSF Repository
MM21D361b1	Camponotus	fallax	ID	Lapeva-Gjonova, Albena	Lapeva-Gjonova, Albena	NA	Bulgaria	Europe	42.053	27.987	NA	NA	NA	NA	654	BDEL collection	See OSF Repository
MM21D362a1	Temnothorax	recedens	ID	Lapeva-Gjonova, Albena	Lapeva-Gjonova, Albena	NA	Bulgaria	Europe	42.01251	26.53563	NA	NA	NA	NA	656	BDEL collection	See OSF Repository
MM21D362b1	Prenolepis	nitens	ID	Lapeva-Gjonova, Albena	Lapeva-Gjonova, Albena	NA	Bulgaria	Europe	42.06083	27.953	NA	NA	NA	NA	655	BDEL collection	See OSF Repository
MM21D362c1	Dolichoderus	quadripunctatus	ID	Lapeva-Gjonova, Albena	Lapeva-Gjonova, Albena	NA	Bulgaria	Europe	42.06083	27.953	NA	NA	NA	NA	653	BDEL collection	See OSF Repository
MM21D363a1	Messor	wasmanni	ID	Lapeva-Gjonova, Albena	Menchetti, Mattia & Schifani, Enrico	NA	Bulgaria	Europe	42.255095	27.748812	NA	NA	NA	NA	653	BDEL collection	See OSF Repository
MM21D363b1	Aphaenogaster	subterranea	genbank	Lapeva-Gjonova, Albena	Lapeva-Gjonova, Albena	NA	Bulgaria	Europe	42.013301	26.653738	NA	NA	NA	NA	657	BDEL collection	See OSF Repository
MM21D363c1	Formica	cunicularia	ID	Lapeva-Gjonova, Albena	Lapeva-Gjonova, Albena	NA	Bulgaria	Europe	42.0233	28.0083	NA	NA	NA	NA	653	BDEL collection	See OSF Repository
MM21D364a1	Tetramorium	chefketi	ID	Lapeva-Gjonova, Albena	Lapeva-Gjonova, Albena	NA	Bulgaria	Europe	41.7533	23.1516	NA	NA	NA	NA	655	BDEL collection	See OSF Repository
MM21D364b1	Cardiocondyla	dalmatica	ID	Lapeva-Gjonova, Albena	Lapeva-Gjonova, Albena	NA	Bulgaria	Europe	41.7533	23.1516	NA	NA	NA	NA	653	BDEL collection	See OSF Repository
MM21D364c1	Pheidole	balcanica	ID	Lapeva-Gjonova, Albena	Schifani, Enrico	NA	Bulgaria	Europe	41.7533	23.1516	NA	NA	NA	NA	654	BDEL collection	See OSF Repository
MM21D365a1	Lasius	myops	ID	Lapeva-Gjonova, Albena	Lapeva-Gjonova, Albena	NA	Bulgaria	Europe	41.7533	23.1516	NA	NA	NA	NA	653	BDEL collection	See OSF Repository
MM21D365b1	Messor	hellenius	CF	Lapeva-Gjonova, Albena	Lapeva-Gjonova, Albena	NA	Bulgaria	Europe	41.7533	23.1516	NA	NA	NA	NA	657	BDEL collection	See OSF Repository
MM21D365c1	Tapinoma	glabrella	CF	Lapeva-Gjonova, Albena	Menchetti, Mattia	NA	Bulgaria	Europe	41.7533	23.1516	NA	NA	NA	NA	655	BDEL collection	See OSF Repository
MM21D366a1	Temnothorax	affinis	ID	Lapeva-Gjonova, Albena	Lapeva-Gjonova, Albena	NA	Bulgaria	Europe	41.7899	23.19	NA	NA	NA	NA	654	BDEL collection	See OSF Repository
MM21D366b1	Crematogaster	schmidti	ID	Lapeva-Gjonova, Albena	Schifani, Enrico & Menchetti, Mattia	NA	Bulgaria	Europe	41.7899	23.19	NA	NA	NA	NA	652	BDEL collection	See OSF Repository
MM21D366c1	Formica	clara	ID	Lapeva-Gjonova, Albena	Lapeva-Gjonova, Albena	NA	Bulgaria	Europe	41.372535	26.052315	NA	NA	NA	NA	653	BDEL collection	See OSF Repository
MM21D366d1	Camponotus	aegaeus	ID	Lapeva-Gjonova, Albena	Lapeva-Gjonova, Albena	NA	Bulgaria	Europe	41.383	26.0159	NA	NA	NA	NA	657	BDEL collection	See OSF Repository
MM21D368a1	Camponotus	oertzeni	ID	Lapeva-Gjonova, Albena	Lapeva-Gjonova, Albena	NA	Bulgaria	Europe	41.383	26.0159	NA	NA	NA	NA	656	BDEL collection	See OSF Repository
MM21D368b1	Tetramorium	diomedeum	ID	Lapeva-Gjonova, Albena	Lapeva-Gjonova, Albena	NA	Bulgaria	Europe	41.383	26.0159	NA	NA	NA	NA	654	BDEL collection	See OSF Repository
MM21D368c1	Formica	gagates	ID	Lapeva-Gjonova, Albena	Lapeva-Gjonova, Albena	NA	Bulgaria	Europe	41.383	26.0159	NA	NA	NA	NA	653	BDEL collection	See OSF Repository
MM21D369a1	Plagiolepis	pygmaea	ID	Lapeva-Gjonova, Albena	Lapeva-Gjonova, Albena	NA	Bulgaria	Europe	42.1329	24.4376	NA	NA	NA	NA	653	BDEL collection	See OSF Repository
MM21D369b1	Crematogaster	sordidula	ID	Lapeva-Gjonova, Albena	Lapeva-Gjonova, Albena	NA	Bulgaria	Europe	42.1329	24.4376	NA	NA	NA	NA	654	BDEL collection	See OSF Repository
MM21D369c1	Tetramorium	chefketi	ID	Lapeva-Gjonova, Albena	Lapeva-Gjonova, Albena	NA	Bulgaria	Europe	42.1329	24.4376	NA	NA	NA	NA	656	BDEL collection	See OSF Repository
MM21D369d1	Tapinoma	glabrella	CF	Lapeva-Gjonova, Albena	Menchetti, Mattia	NA	Bulgaria	Europe	42.1329	24.4376	NA	NA	NA	NA	654	BDEL collection	See OSF Repository
MM21D369e1	Bothriomyrmex	communista	ID	Lapeva-Gjonova, Albena	Lapeva-Gjonova, Albena	NA	Bulgaria	Europe	42.1329	24.4376	NA	NA	NA	NA	653	BDEL collection	See OSF Repository
MM21D369f1	Messor	structor	ID	Lapeva-Gjonova, Albena	Lapeva-Gjonova, Albena	NA	Bulgaria	Europe	42.1329	24.4376	NA	NA	NA	NA	654	BDEL collection	See OSF Repository
MM21D370a1	Messor	oertzeni	ID	Lapeva-Gjonova, Albena	Lapeva-Gjonova, Albena	NA	Bulgaria	Europe	41.473088	26.108498	NA	NA	NA	NA	655	BDEL collection	See OSF Repository
MM21D370b1	Strongylognathus	karawajewi	ID	Lapeva-Gjonova, Albena	Lapeva-Gjonova, Albena	NA	Bulgaria	Europe	41.58912	25.84851	NA	NA	NA	NA	650	BDEL collection	See OSF Repository
MM21D370c1	Tetramorium	hungaricum	CF	Lapeva-Gjonova, Albena	Lapeva-Gjonova, Albena	NA	Bulgaria	Europe	41.58912	25.84851	NA	NA	NA	NA	653	BDEL collection	See OSF Repository
MM21D371a1	Messor	structor	CF	Lapeva-Gjonova, Albena	Salata, Sebastian	NA	Bulgaria	Europe	41.58912	25.84851	NA	NA	NA	NA	653	BDEL collection	See OSF Repository
MM21D371b1	Tetramorium	hungaricum	ID	Lapeva-Gjonova, Albena	Lapeva-Gjonova, Albena	NA	Bulgaria	Europe	42.1329	24.4376	NA	NA	NA	NA	651	BDEL collection	See OSF Repository
MM21D371c1	Proformica	korbi	ID	Lapeva-Gjonova, Albena	Lapeva-Gjonova, Albena	NA	Bulgaria	Europe	42.1329	24.4376	NA	NA	NA	NA	655	BDEL collection	See OSF Repository
MM21D372a1	Camponotus	samius	ID	Lapeva-Gjonova, Albena	Lapeva-Gjonova, Albena	NA	Bulgaria	Europe	41.59917	26.05077	NA	NA	NA	NA	654	BDEL collection	See OSF Repository
MM21D372b1	Temnothorax	balcanicus	ID	Lapeva-Gjonova, Albena	Menchetti, Mattia & Schifani, Enrico	NA	Bulgaria	Europe	41.59917	26.05077	NA	NA	NA	NA	654	BDEL collection	See OSF Repository
MM21D372c1	Crematogaster	lorteti	ID	Lapeva-Gjonova, Albena	Lapeva-Gjonova, Albena	NA	Bulgaria	Europe	42.10265	24.39187	NA	NA	NA	NA	656	BDEL collection	See OSF Repository
MM21D373a1	Messor	wasmanni	CF	Lapeva-Gjonova, Albena	Salata, Sebastian	NA	Bulgaria	Europe	42.10265	24.39187	NA	NA	NA	NA	655	BDEL collection	See OSF Repository
MM21D373b1	Camponotus	piceus	ID	Lapeva-Gjonova, Albena	Lapeva-Gjonova, Albena	NA	Bulgaria	Europe	42.10265	24.39187	NA	NA	NA	NA	653	BDEL collection	See OSF Repository
MM21D373c1	Lepisiota	frauenfeldi	ID	Lapeva-Gjonova, Albena	Lapeva-Gjonova, Albena	NA	Bulgaria	Europe	41.473088	26.108498	NA	NA	NA	NA	655	BDEL collection	See OSF Repository
MM21D374a1	Cataglyphis	nodus	ID	Lapeva-Gjonova, Albena	Lapeva-Gjonova, Albena	NA	Bulgaria	Europe	41.473088	26.108498	NA	NA	NA	NA	653	BDEL collection	See OSF Repository
MM21D374b1	Prenolepis	nitens	ID	Lapeva-Gjonova, Albena	Lapeva-Gjonova, Albena	NA	Bulgaria	Europe	41.473088	26.108498	NA	NA	NA	NA	653	BDEL collection	See OSF Repository
MM21D374c1	Crematogaster	schmidti	ID	Lapeva-Gjonova, Albena	Lapeva-Gjonova, Albena	NA	Bulgaria	Europe	41.473088	26.108498	NA	NA	NA	NA	654	BDEL collection	See OSF Repository
MM21D375a1	Tetramorium	semilaeve	GRP	Lapeva-Gjonova, Albena	Lapeva-Gjonova, Albena	NA	Bulgaria	Europe	41.473088	26.108498	NA	NA	NA	NA	651	BDEL collection	See OSF Repository
MM21D375b1	Crematogaster	lorteti	ID	Lapeva-Gjonova, Albena	Lapeva-Gjonova, Albena	NA	Bulgaria	Europe	41.473088	26.108498	NA	NA	NA	NA	652	BDEL collection	See OSF Repository
MM21D375c1	Aphaenogaster	subterranea	ID	Lapeva-Gjonova, Albena	Lapeva-Gjonova, Albena	NA	Bulgaria	Europe	41.472811	25.404956	NA	NA	NA	NA	657	BDEL collection	See OSF Repository
MM21D379a1	Tetramorium	moravicum	ID	Lapeva-Gjonova, Albena	Lapeva-Gjonova, Albena	NA	Bulgaria	Europe	41.472811	25.404956	NA	NA	NA	NA	654	BDEL collection	See OSF Repository
MM21D379b1	Ponera	testacea	ID	Lapeva-Gjonova, Albena	Lapeva-Gjonova, Albena	NA	Bulgaria	Europe	41.6297	25.8961	NA	NA	NA	NA	651	BDEL collection	See OSF Repository
MM21D379c1	Aphaenogaster	epirotes	genbank	Lapeva-Gjonova, Albena	Lapeva-Gjonova, Albena	NA	Bulgaria	Europe	41.6297	25.8961	NA	NA	NA	NA	653	BDEL collection	See OSF Repository
MM21D382a1	Formica	cinerea	ID	Lapeva-Gjonova, Albena	Lapeva-Gjonova, Albena	NA	Bulgaria	Europe	42.5408	24.9407	NA	NA	NA	NA	655	BDEL collection	See OSF Repository
MM21D382b1	Manica	rubida	ID	Lapeva-Gjonova, Albena	Lapeva-Gjonova, Albena	NA	Bulgaria	Europe	42.212112	23.387008	NA	NA	NA	NA	653	BDEL collection	See OSF Repository
MM21D382c1	Leptothorax	acervorum	ID	Lapeva-Gjonova, Albena	Lapeva-Gjonova, Albena	NA	Bulgaria	Europe	42.212112	23.387008	NA	NA	NA	NA	640	BDEL collection	See OSF Repository
MM21D383a1	Bothriomyrmex	communista	ID	Lapeva-Gjonova, Albena	Lapeva-Gjonova, Albena	NA	Bulgaria	Europe	41.6297	25.8961	NA	NA	NA	NA	654	BDEL collection	See OSF Repository
MM21D383b1	Myrmica	curvithorax	ID	Lapeva-Gjonova, Albena	Lapeva-Gjonova, Albena	NA	Bulgaria	Europe	41.974128	26.246823	NA	NA	NA	NA	651	BDEL collection	See OSF Repository
MM21D383c1	Plagiolepis	taurica	ID	Lapeva-Gjonova, Albena	Lapeva-Gjonova, Albena	NA	Bulgaria	Europe	41.974128	26.246823	NA	NA	NA	NA	653	BDEL collection	See OSF Repository
MM21D384a1	Myrmecina	graminicola	ID	Lapeva-Gjonova, Albena	Lapeva-Gjonova, Albena	NA	Bulgaria	Europe	41.974128	26.246823	NA	NA	NA	NA	655	BDEL collection	See OSF Repository
MM21D384b1	Colobopsis	truncata	ID	Lapeva-Gjonova, Albena	Lapeva-Gjonova, Albena	NA	Bulgaria	Europe	41.711634	25.708705	NA	NA	NA	NA	653	BDEL collection	See OSF Repository
MM21D384c1	Crematogaster	lorteti	ID	Lapeva-Gjonova, Albena	Lapeva-Gjonova, Albena	NA	Bulgaria	Europe	41.711634	25.708705	NA	NA	NA	NA	653	BDEL collection	See OSF Repository
MM21D385b1	Solenopsis	fugax	ID	Lapeva-Gjonova, Albena	Lapeva-Gjonova, Albena	NA	Bulgaria	Europe	41.644741	26.010098	NA	NA	NA	NA	386	BDEL collection	See OSF Repository
MM21D385c1	Formica	rufibarbis	ID	Lapeva-Gjonova, Albena	Lapeva-Gjonova, Albena	NA	Bulgaria	Europe	42.4867	25.5102	NA	NA	NA	NA	648	BDEL collection	See OSF Repository
MM21D387a1	Myrmica	ruginodis	ID	Lapeva-Gjonova, Albena	Lapeva-Gjonova, Albena	NA	Bulgaria	Europe	42.212112	23.387008	NA	NA	NA	NA	653	BDEL collection	See OSF Repository
MM21D387b1	Formica	pratensis	ID	Lapeva-Gjonova, Albena	Lapeva-Gjonova, Albena	NA	Bulgaria	Europe	41.9907	27.5251	NA	NA	NA	NA	651	BDEL collection	See OSF Repository
MM21D387c1	Temnothorax	recedens	ID	Lapeva-Gjonova, Albena	Lapeva-Gjonova, Albena	NA	Bulgaria	Europe	41.7634	23.1707	NA	NA	NA	NA	654	BDEL collection	See OSF Repository
MM21D388a1	Temnothorax	bulgaricus	ID	Lapeva-Gjonova, Albena	Lapeva-Gjonova, Albena	NA	Bulgaria	Europe	41.7634	23.1707	NA	NA	NA	NA	656	BDEL collection	See OSF Repository
MM21D388b1	Cardiocondyla	bulgarica	ID	Lapeva-Gjonova, Albena	Lapeva-Gjonova, Albena	NA	Bulgaria	Europe	41.47345	23.39139	NA	TerraTypica	NA	NA	654	BDEL collection	See OSF Repository
MM21D388c1	Camponotus	dalmaticus	ID	Lapeva-Gjonova, Albena	Lapeva-Gjonova, Albena	NA	Bulgaria	Europe	41.5241	23.2287	NA	NA	NA	NA	657	BDEL collection	See OSF Repository
MM21D390a1	Formica	exsecta	ID	Lapeva-Gjonova, Albena	Lapeva-Gjonova, Albena	NA	Greece	Europe	40.905047	24.122096	NA	NA	NA	NA	644	BDEL collection	See OSF Repository
MM21D390b1	Lasius	flavus	ID	Lapeva-Gjonova, Albena	Lapeva-Gjonova, Albena	NA	Greece	Europe	40.905047	24.122096	NA	NA	NA	NA	654	BDEL collection	See OSF Repository
MM21D390c1	Cardiocondyla	dalmatica	ID	Lapeva-Gjonova, Albena	Schifani, Enrico	NA	Greece	Europe	40.90602	24.23866	NA	NA	NA	NA	658	BDEL collection	See OSF Repository
MM21D391a1	Formica	lemani	ID	Lapeva-Gjonova, Albena	Lapeva-Gjonova, Albena	NA	Greece	Europe	40.905047	24.122096	NA	NA	NA	NA	654	BDEL collection	See OSF Repository
MM21D391b1	Lepisiota	frauenfeldi	ID	Lapeva-Gjonova, Albena	Lapeva-Gjonova, Albena	NA	Greece	Europe	40.905047	24.122096	NA	NA	NA	NA	656	BDEL collection	See OSF Repository
MM21D391c1	Camponotus	dalmaticus	ID	Lapeva-Gjonova, Albena	Lapeva-Gjonova, Albena	NA	Greece	Europe	40.06696	23.85987	NA	NA	NA	NA	653	BDEL collection	See OSF Repository
MM21D392a1	Crematogaster	ionia	ID	Lapeva-Gjonova, Albena	Lapeva-Gjonova, Albena	NA	Greece	Europe	40.19867	23.69995	NA	NA	NA	NA	656	BDEL collection	See OSF Repository
MM21D392b1	Leptothorax	acervorum	ID	Lapeva-Gjonova, Albena	Lapeva-Gjonova, Albena	NA	Greece	Europe	40.905047	24.122096	NA	NA	NA	NA	653	BDEL collection	See OSF Repository
MM21D392c1	Formica	fusca	ID	Lapeva-Gjonova, Albena	Lapeva-Gjonova, Albena	NA	Bulgaria	Europe	41.662299	23.603394	NA	NA	NA	NA	655	BDEL collection	See OSF Repository
MM21D393a1	Leptothorax	muscorum	ID	Lapeva-Gjonova, Albena	Lapeva-Gjonova, Albena	NA	Greece	Europe	40.905047	24.122096	NA	NA	NA	NA	653	BDEL collection	See OSF Repository
MM21D393b1	Camponotus	ligniperda	ID	Lapeva-Gjonova, Albena	Lapeva-Gjonova, Albena	NA	Bulgaria	Europe	41.662299	23.603394	NA	NA	NA	NA	653	BDEL collection	See OSF Repository
MM21D395a1	Camponotus	vagus	ID	Lapeva-Gjonova, Albena	Lapeva-Gjonova, Albena	NA	Bulgaria	Europe	42.57209	23.720707	NA	NA	NA	NA	657	BDEL collection	See OSF Repository
MM21D395b1	Formica	exsecta	ID	Lapeva-Gjonova, Albena	Lapeva-Gjonova, Albena	NA	Bulgaria	Europe	42.17366	22.627418	NA	NA	NA	NA	654	BDEL collection	See OSF Repository
MM21D395c1	Leptothorax	acervorum	ID	Lapeva-Gjonova, Albena	Lapeva-Gjonova, Albena	NA	Bulgaria	Europe	42.17366	22.627418	NA	NA	NA	NA	656	BDEL collection	See OSF Repository
MM21D396b1	Aphaenogaster	graeca	ID	Lapeva-Gjonova, Albena	Lapeva-Gjonova, Albena	NA	Greece	Europe	40.0859	22.406982	TypeLocality	NA	NA	NA	653	BDEL collection	See OSF Repository
MM21D396c1	Camponotus	oertzeni	ID	Lapeva-Gjonova, Albena	Lapeva-Gjonova, Albena	NA	Greece	Europe	40.096335	22.420415	NA	NA	NA	NA	653	BDEL collection	See OSF Repository
MM21D397a1	Camponotus	dalmaticus	ID	Lapeva-Gjonova, Albena	Lapeva-Gjonova, Albena	NA	Greece	Europe	39.8893	22.72412	NA	NA	NA	NA	653	BDEL collection	See OSF Repository
MM21D397b1	Myrmecina	graminicola	ID	Lapeva-Gjonova, Albena	Lapeva-Gjonova, Albena	NA	Greece	Europe	40.1542	22.3687	NA	NA	NA	NA	654	BDEL collection	See OSF Repository
MM21D397c1	Aphaenogaster	epirotes	genbank	Lapeva-Gjonova, Albena	Schifani, Enrico & Menchetti, Mattia	NA	Greece	Europe	40.1542	22.3687	NA	NA	NA	NA	653	BDEL collection	See OSF Repository
MM21D398a1	Hypoponera	eduardi	ID	Lapeva-Gjonova, Albena	Lapeva-Gjonova, Albena	NA	Greece	Europe	40.1046	22.4363	NA	NA	NA	NA	653	BDEL collection	See OSF Repository
MM21D398b1	Stenamma	striatulum	ID	Lapeva-Gjonova, Albena	Lapeva-Gjonova, Albena	NA	Greece	Europe	40.1151	22.4523	NA	NA	NA	NA	654	BDEL collection	See OSF Repository
MM21D398c1	Prenolepis	nitens	ID	Lapeva-Gjonova, Albena	Lapeva-Gjonova, Albena	NA	Greece	Europe	40.1151	22.4523	NA	NA	NA	NA	653	BDEL collection	See OSF Repository
MM21D399a1	Monomorium	monomorium	ID	Lapeva-Gjonova, Albena	Lapeva-Gjonova, Albena	NA	Bulgaria	Europe	41.8519	26.546	NA	NA	NA	NA	653	BDEL collection	See OSF Repository
MM21D400a1	Camponotus	dalmaticus	ID	Borowiec, Lech	Borowiec, Lech	NA	Greece	Europe	38.57836	21.97571	NA	NA	NA	NA	653	BDEL collection	See OSF Repository
MM21D401a1	Temnothorax	unifasciatus	CF	Borowiec, Lech	Borowiec, Lech	NA	Greece	Europe	38.57836	21.97571	NA	NA	NA	NA	658	BDEL collection	See OSF Repository
MM21D402a1	Temnothorax	nigriceps	CF	Borowiec, Lech	Borowiec, Lech	NA	Greece	Europe	37.94662	22.42768	NA	NA	NA	NA	653	BDEL collection	See OSF Repository
MM21D403a1	Proformica	striaticeps	ID	Borowiec, Lech	Borowiec, Lech	NA	Greece	Europe	38.02814	22.21864	NA	NA	NA	NA	656	BDEL collection	See OSF Repository
MM21D404a1	Temnothorax	crasecundus	ID	Borowiec, Lech	Borowiec, Lech	NA	Greece	Europe	38.1531	21.94737	NA	NA	NA	NA	654	BDEL collection	See OSF Repository
MM21D405a1	Camponotus	vagus	ID	Borowiec, Lech	Borowiec, Lech	NA	Greece	Europe	38.2834	22.03284	NA	NA	NA	NA	654	BDEL collection	See OSF Repository
MM21D406a1	Temnothorax	recedens	ID	Borowiec, Lech	Borowiec, Lech	NA	Greece	Europe	38.55037	21.97316	NA	NA	NA	NA	654	BDEL collection	See OSF Repository
MM21D407a1	Bothriomyrmex	communista	ID	Borowiec, Lech	Borowiec, Lech	NA	Greece	Europe	38.58664	21.95837	NA	NA	NA	NA	653	BDEL collection	See OSF Repository
MM21D408a1	Proformica	striaticeps	ID	Borowiec, Lech	Borowiec, Lech	NA	Greece	Europe	37.94662	22.42768	NA	NA	NA	NA	653	BDEL collection	See OSF Repository
MM21D409a1	Lasius	flavus	ID	Borowiec, Lech	Borowiec, Lech	NA	Greece	Europe	37.94662	22.42768	NA	NA	NA	NA	656	BDEL collection	See OSF Repository
MM21D410a1	Camponotus	oertzeni	ID	Borowiec, Lech	Borowiec, Lech	NA	Greece	Europe	38.05214	21.98311	NA	NA	NA	NA	654	BDEL collection	See OSF Repository
MM21D411a1	Plagiolepis	pygmaea	ID	Borowiec, Lech	Borowiec, Lech	NA	Greece	Europe	38.55037	21.97316	NA	NA	NA	NA	654	BDEL collection	See OSF Repository
MM21D412a1	Temnothorax	laconicus	ID	Borowiec, Lech	Borowiec, Lech	NA	Greece	Europe	38.01464	22.18998	NA	NA	NA	NA	655	BDEL collection	See OSF Repository
MM21D413a1	Aphaenogaster	balcanica	ID	Borowiec, Lech	Borowiec, Lech	NA	Greece	Europe	38.17381	22.98037	NA	NA	NA	NA	655	BDEL collection	See OSF Repository
MM21D414a1	Lasius	illyricus	ID	Borowiec, Lech	Borowiec, Lech	NA	Greece	Europe	38.14367	21.91425	NA	NA	NA	NA	653	BDEL collection	See OSF Repository
MM21D415a1	Lasius	austriacus	ID	Borowiec, Lech	Schifani, Enrico	NA	Greece	Europe	37.94662	22.42768	NA	NA	NA	Country	656	BDEL collection	See OSF Repository
MM21D416a1	Crematogaster	lorteti	ID	Borowiec, Lech	Borowiec, Lech	NA	Greece	Europe	37.99567	21.57583	NA	NA	NA	NA	653	BDEL collection	See OSF Repository
MM21D417a1	Formica	cunicularia	ID	Borowiec, Lech	Borowiec, Lech	NA	Greece	Europe	38.05346	21.97405	NA	NA	NA	NA	653	BDEL collection	See OSF Repository
MM21D418a1	Formica	sanguinea	ID	Borowiec, Lech	Borowiec, Lech	NA	Greece	Europe	37.94662	22.42768	NA	NA	NA	NA	654	BDEL collection	See OSF Repository
MM21D419a1	Crematogaster	sordidula	ID	Borowiec, Lech	Borowiec, Lech	NA	Greece	Europe	37.9434	21.58334	NA	NA	NA	NA	649	BDEL collection	See OSF Repository
MM21D420a1	Camponotus	oertzeni	ID	Borowiec, Lech	Borowiec, Lech	NA	Greece	Europe	38.17381	22.98037	NA	NA	NA	NA	655	BDEL collection	See OSF Repository
MM21D421a1	Temnothorax	helenae	ID	Borowiec, Lech	Borowiec, Lech	NA	Greece	Europe	38.1531	21.94737	NA	NA	NA	NA	652	BDEL collection	See OSF Repository
MM21D422a1	Aphaenogaster	subterranea	genbank	Borowiec, Lech	Borowiec, Lech	NA	Greece	Europe	38.58249	21.97418	NA	NA	NA	NA	652	BDEL collection	See OSF Repository
MM21D424a1	Camponotus	piceus	ID	Borowiec, Lech	Borowiec, Lech	NA	Greece	Europe	38.17393	21.99665	NA	NA	NA	NA	656	BDEL collection	See OSF Repository
MM21D425a1	Myrmica	scabrinodis	ID	Borowiec, Lech	Borowiec, Lech	NA	Greece	Europe	38.14462	21.909	NA	NA	NA	NA	651	BDEL collection	See OSF Repository
MM21D426a1	Cataglyphis	hellenica	ID	Borowiec, Lech	Borowiec, Lech	NA	Greece	Europe	38.23622	21.85913	NA	NA	NA	NA	658	BDEL collection	See OSF Repository
MM21D427a1	Crematogaster	schmidti	ID	Borowiec, Lech	Borowiec, Lech	NA	Greece	Europe	38.294	22.02173	NA	NA	NA	NA	654	BDEL collection	See OSF Repository
[truncated: 4,564 more rows]
