# Supplementary material for: DNA Barcode Reference Library for European Ants: A Roadmap for Phylogeography and Species Discovery
Source: Mol Ecol Resour. 2026 Apr 20;26(3):e70135. doi: 10.1111/1755-0998.70135 (PMC13093865; doi:10.1111/1755-0998.70135)
Supplement: Supplementary file 1 — Data S1: supinfo/men70135‐sup‐0001‐Supinfo.zip. [file MEN-26-e70135-s001.zip › men70135-sup-0001-Supinfo/Supporting Information 4.txt]

SpecimenCode	Genus	Species	Caste	Country	Key_used	D1 Tetramorium fusciclava vs others	MGr	PeH	PoOC	PpW	PeW	SP	illyricus vs emarginatus	nSt	nHT	nSc	PoOC	CS	CL	CW	PEL	RTI	EL	SPWI	Messor mcarthuri vs others	TLD	SW	PPL	PPH	OcL	OcH	FR	Temnothorax sordidulus vs tergestinus	Lasius austriacus vs others	Lasius precursor vs turcicus	Lasius myops vs L. flavus (queens)	SI/CI2	SI2	CI	x	y	z	CWb	SPTI	NOL	dCLAN/CS	dCLAN	sqPDCL	GHL/CS(%)
MM21D302b1	Aphaenogaster	illyrica	1w	Albania	Bra_ko, G., Lapeva-Gjonova, A., Salata, S., Borowiec, L., & Polak, S. (2019). Aphaenogasterillyrica, a new species from the mountains of the Balkan Peninsula (Hymenoptera, Formicidae). ZooKeys, 862, 89.
MM21B652a3	Aphaenogaster	picena	1w	Italy	Boer, P. (2013). Revision of the European ants of the Aphaenogaster testaceopilosa-group (Hymenoptera: Formicidae). Tijdschrift voor entomologie, 156(1), 57-93.																																1.717958412	139.1304348	80.98591549	0.31	0.186	0.268
MM21B652a2	Aphaenogaster	picena	1w	Italy	Boer, P. (2013). Revision of the European ants of the Aphaenogaster testaceopilosa-group (Hymenoptera: Formicidae). Tijdschrift voor entomologie, 156(1), 57-93.																																1.741540202	144.6601942	83.06451613
MM21B652a1	Aphaenogaster	picena	1w	Italy	Boer, P. (2013). Revision of the European ants of the Aphaenogaster testaceopilosa-group (Hymenoptera: Formicidae). Tijdschrift voor entomologie, 156(1), 57-93.																																1.665843621	136.2962963	81.81818182	0.428	0.254	0.31
MM21D306a1	Bothriomyrmex	corsicus	1w	Albania	Seifert, B. (2012). A review of the West Palaearctic species of the ant genus Bothriomyrmex Emery, 1869 (Hymenoptera: Formicidae). Myrmecological News, 17, 91-104.
MM19A014a1	Camponotus	oertzeni	1w	Italy	Salata, S., Borowiec, L. 2018. Taxonomic and faunistic notes on Greek ants (Hymenoptera: Formicidae). Annals of the Upper Silesian Museum, Entomology 27(online 008):1-51 (DOI 10.5281/zenodo.2199191).
MM17A260a1	Camponotus	oertzeni	1w	Italy	Salata, S., Borowiec, L. 2018. Taxonomic and faunistic notes on Greek ants (Hymenoptera: Formicidae). Annals of the Upper Silesian Museum, Entomology 27(online 008):1-51 (DOI 10.5281/zenodo.2199191).
MM17A199b1	Camponotus	oertzeni	1w	Italy	Salata, S., Borowiec, L. 2018. Taxonomic and faunistic notes on Greek ants (Hymenoptera: Formicidae). Annals of the Upper Silesian Museum, Entomology 27(online 008):1-51 (DOI 10.5281/zenodo.2199191).
MM21B070a1	Camponotus	oertzeni	1w	Italy	Salata, S., Borowiec, L. 2018. Taxonomic and faunistic notes on Greek ants (Hymenoptera: Formicidae). Annals of the Upper Silesian Museum, Entomology 27(online 008):1-51 (DOI 10.5281/zenodo.2199191).
MM21B068a1	Camponotus	oertzeni	1w	Italy	Salata, S., Borowiec, L. 2018. Taxonomic and faunistic notes on Greek ants (Hymenoptera: Formicidae). Annals of the Upper Silesian Museum, Entomology 27(online 008):1-51 (DOI 10.5281/zenodo.2199191).
MM20A224a1	Camponotus	oertzeni	1w	Italy	Salata, S., Borowiec, L. 2018. Taxonomic and faunistic notes on Greek ants (Hymenoptera: Formicidae). Annals of the Upper Silesian Museum, Entomology 27(online 008):1-51 (DOI 10.5281/zenodo.2199191).
MM20A068a1	Camponotus	oertzeni	1w	Italy	Salata, S., Borowiec, L. 2018. Taxonomic and faunistic notes on Greek ants (Hymenoptera: Formicidae). Annals of the Upper Silesian Museum, Entomology 27(online 008):1-51 (DOI 10.5281/zenodo.2199191).
MM19A550a1	Camponotus	oertzeni	1w	Italy	Salata, S., Borowiec, L. 2018. Taxonomic and faunistic notes on Greek ants (Hymenoptera: Formicidae). Annals of the Upper Silesian Museum, Entomology 27(online 008):1-51 (DOI 10.5281/zenodo.2199191).
MM21F093c1	Camponotus	oertzeni	1w	Italy	Salata, S., Borowiec, L. 2018. Taxonomic and faunistic notes on Greek ants (Hymenoptera: Formicidae). Annals of the Upper Silesian Museum, Entomology 27(online 008):1-51 (DOI 10.5281/zenodo.2199191).
MM21B403a1	Camponotus	oertzeni	1w	Italy	Salata, S., Borowiec, L. 2018. Taxonomic and faunistic notes on Greek ants (Hymenoptera: Formicidae). Annals of the Upper Silesian Museum, Entomology 27(online 008):1-51 (DOI 10.5281/zenodo.2199191).
MM21B242a1	Camponotus	sanctus	1w	Greece	Karaman, C.; Akta�, N. 2013. Descriptions of four new species of Camponotus Mayr (Hymenoptera: Formicidae), with a key for the worker caste of the Camponotus of Turkey. Journal of the Kansas Entomological Society 86(1):36-56.
KG01871a1	Camponotus	spissinodis	1w	Spain	Seifert, B. (2019). A taxonomic revision of the members of the Camponotus lateralis species group (Hymenoptera: Formicidae) from Europe, Asia Minor and Caucasia. Soil Organisms, 91(1), 7-32.
MM20C021a2	Camponotus	spissinodis	1w	Italy	Seifert, B. (2019). A taxonomic revision of the members of the Camponotus lateralis species group (Hymenoptera: Formicidae) from Europe, Asia Minor and Caucasia. Soil Organisms, 91(1), 7-32.
MM20C021a1	Camponotus	spissinodis	1w	Italy	Seifert, B. (2019). A taxonomic revision of the members of the Camponotus lateralis species group (Hymenoptera: Formicidae) from Europe, Asia Minor and Caucasia. Soil Organisms, 91(1), 7-32.
MM21F160a1	Camponotus	vagus	1w	Greece	Seifert, B. (2019). A taxonomic revision of the members of the Camponotus lateralis species group (Hymenoptera: Formicidae) from Europe, Asia Minor and Caucasia. Soil Organisms, 91(1), 7-32.
RVcoll17S240b1	Cataglyphis	italica	1w	Croatia	Emery C. 1916. Fauna entomologica italiana. I. Hymenoptera.-Formicidae. Bullettino della Societ� Entomologica Italiana 47: 79-275.
MM21D659a1	Cataglyphis	italica	1w	Croatia	Emery C. 1916. Fauna entomologica italiana. I. Hymenoptera.-Formicidae. Bullettino della Societ� Entomologica Italiana 47: 79-275.
MM21C148a1	Cataglyphis	italica	1w	Croatia	Emery C. 1916. Fauna entomologica italiana. I. Hymenoptera.-Formicidae. Bullettino della Societ� Entomologica Italiana 47: 79-275.
MM21C051a1	Hypoponera	ergatandria	1w	Portugal	Seifert, B. (2018). Ants of Northern and Central Europe. Lutra Verlags- und Vertriebsgesellschaft, Tauer, Germany.
MM21B742a2	Hypoponera	ergatandria	1w	Portugal	Seifert, B. (2018). Ants of Northern and Central Europe. Lutra Verlags- und Vertriebsgesellschaft, Tauer, Germany.
MM21B742a3	Hypoponera	ergatandria	1w	Portugal	Seifert, B. (2018). Ants of Northern and Central Europe. Lutra Verlags- und Vertriebsgesellschaft, Tauer, Germany.
MM21D415a1	Lasius	austriacus	1w	Greece	Seifert, B. (2020). A taxonomic revision of the Palaearctic members of the subgenus Lasius s. str.(Hymenoptera, Formicidae). Soil organisms 92.1 (2020): 15-86.																													-3.82536												0.005298013	0.004
MM21D415a2	Lasius	austriacus	1w	Greece	Seifert, B. (2020). A taxonomic revision of the Palaearctic members of the subgenus Lasius s. str.(Hymenoptera, Formicidae). Soil organisms 92.1 (2020): 15-86.																													-2.61818												0.002739726	0.002
RVcoll16D324b1	Lasius	bombycina	1w	Romania	Seifert, B. (2018). Ants of Northern and Central Europe. Lutra Verlags- und Vertriebsgesellschaft, Tauer, Germany.
MM16A189c1	Lasius	bombycina	1w	Italy	Seifert, B., & Galkowski, C. (2016). The Westpalaearctic Lasius paralienus complex (Hymenoptera: Formicidae) contains three species. Zootaxa, 4132(1), 44-58.
MM16A189c2	Lasius	bombycina	1w	Italy	Seifert, B., & Galkowski, C. (2016). The Westpalaearctic Lasius paralienus complex (Hymenoptera: Formicidae) contains three species. Zootaxa, 4132(1), 44-58.
MM16A189c3	Lasius	bombycina	1w	Italy	Seifert, B., & Galkowski, C. (2016). The Westpalaearctic Lasius paralienus complex (Hymenoptera: Formicidae) contains three species. Zootaxa, 4132(1), 44-58.
MM19A249e1	Lasius	bombycina	1w	Italy	Seifert, B., & Galkowski, C. (2016). The Westpalaearctic Lasius paralienus complex (Hymenoptera: Formicidae) contains three species. Zootaxa, 4132(1), 44-58.
MM21F494b1	Lasius	illyricus	1w	Italy	Seifert, B. (2018). Ants of Northern and Central Europe. Lutra Verlags- und Vertriebsgesellschaft, Tauer, Germany.; Steiner, F. M., Cs_sz, S., Mark�, B., Gamisch, A., Rinnhofer, L., Folterbauer, C., ... & Schlick-Steiner, B. C. (2018). Turning one into five: integrative taxonomy uncovers complex evolution of cryptic species in the harvester ant Messor �structor�. Molecular phylogenetics and evolu…
RVcoll17S550a1	Lasius	precursor	1w	Bulgaria	Seifert, B. (1992). A taxonomic revision of the Palaearctic members of the ant subgenus Lasius s. str.(Hymenoptera, Formicidae). Abhandlungen und Berichte des naturkundemuseums G�rlitz, 66, 1-67.
MM21C640a1	Lasius	precursor	1w	Bulgaria	Seifert, B. (2020). A taxonomic revision of the Palaearctic members of the subgenus Lasius s. str.(Hymenoptera, Formicidae). Soil organisms 92.1 (2020): 15-86.																														17.97015778												0.004	5.29
MM20B119a1	Lasius	psammophilus	1w	Montenegro	Seifert, B. (2018). Ants of Northern and Central Europe. Lutra Verlags- und Vertriebsgesellschaft, Tauer, Germany.
MM21D314a1	Messor	ibericus	1w	Albania	Seifert, B. (2018). Ants of Northern and Central Europe. Lutra Verlags- und Vertriebsgesellschaft, Tauer, Germany.; Steiner, F. M., Cs_sz, S., Mark�, B., Gamisch, A., Rinnhofer, L., Folterbauer, C., ... & Schlick-Steiner, B. C. (2018). Turning one into five: integrative taxonomy uncovers complex evolution of cryptic species in the harvester ant Messor �structor�. Molecular phylogenetics and evolu…
MM19A240b1	Messor	structor	1w	Italy	Seifert, B. (2018). Ants of Northern and Central Europe. Lutra Verlags- und Vertriebsgesellschaft, Tauer, Germany.; Steiner, F. M., Cs_sz, S., Mark�, B., Gamisch, A., Rinnhofer, L., Folterbauer, C., ... & Schlick-Steiner, B. C. (2018). Turning one into five: integrative taxonomy uncovers complex evolution of cryptic species in the harvester ant Messor �structor�. Molecular phylogenetics and evolu…
MM19A240b3	Messor	structor	1w	Italy	Seifert, B. (2018). Ants of Northern and Central Europe. Lutra Verlags- und Vertriebsgesellschaft, Tauer, Germany.; Steiner, F. M., Cs_sz, S., Mark�, B., Gamisch, A., Rinnhofer, L., Folterbauer, C., ... & Schlick-Steiner, B. C. (2018). Turning one into five: integrative taxonomy uncovers complex evolution of cryptic species in the harvester ant Messor �structor�. Molecular phylogenetics and evolu…
MM19A240b2	Messor	structor	1w	Italy	Seifert, B. (2018). Ants of Northern and Central Europe. Lutra Verlags- und Vertriebsgesellschaft, Tauer, Germany.; Steiner, F. M., Cs_sz, S., Mark�, B., Gamisch, A., Rinnhofer, L., Folterbauer, C., ... & Schlick-Steiner, B. C. (2018). Turning one into five: integrative taxonomy uncovers complex evolution of cryptic species in the harvester ant Messor �structor�. Molecular phylogenetics and evolu…
MM20A282h1	Messor	structor	1w	Italy	Steiner, F. M., Cs_sz, S., Mark�, B., Gamisch, A., Rinnhofer, L., Folterbauer, C., ... & Schlick-Steiner, B. C. (2018). Turning one into five: integrative taxonomy uncovers complex evolution of cryptic species in the harvester ant Messor �structor�. Molecular phylogenetics and evolution, 127, 387-404.
MM20A216a1	Messor	structor	1w	Italy	Steiner, F. M., Cs_sz, S., Mark�, B., Gamisch, A., Rinnhofer, L., Folterbauer, C., ... & Schlick-Steiner, B. C. (2018). Turning one into five: integrative taxonomy uncovers complex evolution of cryptic species in the harvester ant Messor �structor�. Molecular phylogenetics and evolution, 127, 387-404.
MM22B664b1	Monomorium	monomorium	1w	Italy	Bolton, B. (1987). A review of the Solenopsis genus-group and revision of Afrotropical Monomorium Mayr (Hymenoptera: Formicidae). Bulletin of the British Museum (Natural History), Entomology, 54(3), 263-452.
MM21D306c1	Myrmica	schencki	1w	Albania	Seifert, B. (2018). Ants of Northern and Central Europe. Lutra Verlags- und Vertriebsgesellschaft, Tauer, Germany.
MM21B216a1	Pheidole	balcanica	1w	Albania	Seifert, B. (2016). Inconvenient hyperdiversity�the traditional concept of �Pheidole pallidula� includes four cryptic species (Hymenoptera: Formicidae). Soil organisms, 88(1), 1-17.
MM18A038c1	Plagiolepis	grassei	1q	Italy	Schifani, E. (2017). First record of the vulnerable social parasite ant Plagiolepis grassei in Italy (Hymenoptera: Formicidae). Fragmenta entomologica, 49(1), 61-64.
MM21B661a1	Solenopsis	fugax	1w	Italy	Cs_sz, S., Seifert, B., L�szl�, M., Yusupov, Z. M., & Herczeg, G. (2023). Broadly sympatric occurrence of two thief ant species Solenopsisfugax (Latreille, 1798) and S. juliae (Arakelian, 1991) in the East European Pontic-Caspian region (Hymenoptera, Formicidae) is disclosed. ZooKeys, 1187, 189.
MM21F471a	Solenopsis	fugax	1q	Greece	Cs_sz S, Seifert B, L�szl� M, Yusupov ZM, Herczeg G (2023) _Broadly sympatric occurrence of two thief ant species Solenopsis fugax (Latreille, 1798) and S. juliae (Arakelian, 1991) in the East European Pontic-Caspian region (Hymenoptera, Formicidae) is disclosed. ZooKeys 1187: 189-222. https://doi.org/10.3897/zookeys.1187.105866															0.889
MM20B548b1	Solenopsis	fugax	1q	Italy	Cs_sz S, Seifert B, L�szl� M, Yusupov ZM, Herczeg G (2023) _Broadly sympatric occurrence of two thief ant species Solenopsis fugax (Latreille, 1798) and S. juliae (Arakelian, 1991) in the East European Pontic-Caspian region (Hymenoptera, Formicidae) is disclosed. ZooKeys 1187: 189-222. https://doi.org/10.3897/zookeys.1187.105866															0.895652174
MM18A005f1	Solenopsis	juliae	1q	Italy	Cs_sz S, Seifert B, L�szl� M, Yusupov ZM, Herczeg G (2023) _Broadly sympatric occurrence of two thief ant species Solenopsis fugax (Latreille, 1798) and S. juliae (Arakelian, 1991) in the East European Pontic-Caspian region (Hymenoptera, Formicidae) is disclosed. ZooKeys 1187: 189-222. https://doi.org/10.3897/zookeys.1187.105866															0.796
MM19A939c1	Solenopsis	lusitanica	1w	Malta	Galkowski, C., Casevitz-Weulersse, J. & Cagniant, H. 2010. Redescription de Solenopsis fugax (Latreille, 1798) et notes sur les Solenopsis de France. Revue française d’Entomologie (NS) 32 (3-4): 151-163.
RVcoll20C413g	Tapinoma	glabrella	1w	Romania	Seifert, B., Kaufmann, B., & Fraysse, L. (2024). A taxonomic revision of the Palaearctic species of the ant genus Tapinoma Mayr 1861 (Hymenoptera: Formicidae). Zootaxa, 5435(1), 1-74.														0.79	0.7			0.2
MM20C042a	Tapinoma	insularis	1w	Italy	Seifert, B., Kaufmann, B., & Fraysse, L. (2024). A taxonomic revision of the Palaearctic species of the ant genus Tapinoma Mayr 1861 (Hymenoptera: Formicidae). Zootaxa, 5435(1), 1-74.														0.9884	0.8924
MM20C042a	Tapinoma	insularis	1w	Italy	Seifert, B., Kaufmann, B., & Fraysse, L. (2024). A taxonomic revision of the Palaearctic species of the ant genus Tapinoma Mayr 1861 (Hymenoptera: Formicidae). Zootaxa, 5435(1), 1-74.														0.8735	0.7893
RVcoll17T006b	Tapinoma	insularis	1w	Greece	Seifert, B., Kaufmann, B., & Fraysse, L. (2024). A taxonomic revision of the Palaearctic species of the ant genus Tapinoma Mayr 1861 (Hymenoptera: Formicidae). Zootaxa, 5435(1), 1-74.														0.731	0.672
MM21E127b	Tapinoma	simrothi	1w	Portugal	Seifert, B., Kaufmann, B., & Fraysse, L. (2024). A taxonomic revision of the Palaearctic species of the ant genus Tapinoma Mayr 1861 (Hymenoptera: Formicidae). Zootaxa, 5435(1), 1-74.														0.9991	0.8994
MM21D308a1	Temnothorax	nadigi	1w	Albania	Seifert, B. (2018). Ants of Northern and Central Europe. Lutra Verlags- und Vertriebsgesellschaft, Tauer, Germany.; Steiner, F. M., Cs_sz, S., Mark�, B., Gamisch, A., Rinnhofer, L., Folterbauer, C., ... & Schlick-Steiner, B. C. (2018). Turning one into five: integrative taxonomy uncovers complex evolution of cryptic species in the harvester ant Messor �structor�. Molecular phylogenetics and evolu…
KG03734C01a	Tetramorium	immigrans	1w	Malta	Wagner, H.C., Arthofer, W., Seifert, B., Muster, C., Steiner, F.M. & Schlick-Steiner, B.C. 2017. Light at the end of the tunnel: Integrative taxonomy delimits cryptic species in the Tetramorium caespitum complex. Myrmecological News 25: 95-129
MM21C208a1	Tetramorium	kephalosi	1w	Bulgaria	Salata, S., & Borowiec, L. (2017, June). Species of Tetramorium semilaeve complex from Balkans and western Turkey, with description of two new species of (Hymenoptera: Formicidae: Myrmicinae). In Annales Zoologici (Vol. 67, No. 2, pp. 279-313). Museum and Institute of Zoology, Polish Academy of Sciences.
[truncated: 79 more columns]
